# Supplementary material for: Bidirectional backcrosses between wild and cultivated lettuce identify loci involved in nonhost resistance to downy mildew
Source: Theor Appl Genet. 2018 May 25;131(8):1761–76. doi: 10.1007/s00122-018-3112-8 (PMC6061147; doi:10.1007/s00122-018-3112-8)
Supplement: Supplementary file 1 — Supplementary material 1 (XLSX 239 kb) [file 122_2018_3112_MOESM1_ESM.xlsx]

## Sheet: Supporting information
Supplemental tables belonging to "Bidirectional backcrosses between wild and cultivated lettuce identify loci involved in nonhost resistance to downy mildew":
Table S1	Details of BC1cult plants per L. saligna accession.
Table S2	Primer sequences of EST-based markers.
Table S3	SNPs and their surrounding sequence used for design of KASPar markers.
Table S4	Correspondence between the linkage group numbering and orientation of the original F2 genetic linkage map (used in previous publications) and the reference physical map of L. sativa cv Salinas (used here).
Table S5	Overview of candidate NHR loci, identified in resistant BC1cult plants and BC1wild inbred families that were selected for enhanced infection severity.
Table S6	Genotype data of individual plants of BC1cult, BC1wild and BC1wildS1-S3 (1 to 3 generations of inbreeding).

## Sheet: Table S1
Table S1. Details of BC1cult plants per L. saligna accession.
(a) geographic origin of each accession, the exact geographic location can be found at http://www.cgn.wur.nl
(b) B. lactucae test race used.
(c) total number of BC1cult plants
(d) number of discarded plants with hybrid necrosis (HN)
(e) number of plants tested for relative infection severity (RIS) to Bl:21 or Bl:24
(f) number of plants with qualitative resistance by R gene(s) against the test isolate
(g) percentage of plants with an R gene against the test isolate
(h) R gene locus, n/a: not applicable a detailed map interval in Fig. S6 b detailed map interval in Giesbers et al (2017)
(i) number of plants without HN and R genes
(j) number of highly resistant plants (RIS≤10%) without R genes against the test isolate and HN
(k) percentage of highly resistant plants (RIS≤10%) without R genes against the test isolate and without HN
(l) number of highly resistant plants genotyped per population c three plants with RIS 10-15% d one plant died before sampling e one plant with RIS 10-15%.
	(a)	(b)	(c)	(d)	(e)	(f)	(g)	(h)	(i)	(j)	(k)	(l)
L. saligna	Origin	test race	# plants (total)	# plants with HN (discarded)	# tested plants (total - HN)	# plants with R gene(s)	% plants with R gene(s)	R gene locus	# plants without HN and R genes	# highly resistant plants	% highly resistant plants	# highly resistant plants genotyped
CGN05271	France	Bl:21	94	20	74	0	0	n/a	74	6c	8c	6c
275-5	Corse	Bl:21	46	11	35	0	0	n/a	35	0	0	0
CGN19047	Italy	Bl:21	42	4	38	0	0	n/a	38	1d	3	0
CGN15726	Russia	Bl:21	68	0	68	0	0	n/a	68	6	8.82353	6
CGN11341	SW Asia	Bl:21	45	3	42	0	0	n/a	42	1e	2e	1e
CGN15705	Georgia	Bl:21	63	0	63	11	17	LG9: 111.3-112.5 cMa	52	7	13.4615	7
CGN05304	Israel	Bl:24	138	0	138	67	48	LG2: 0.0-6.1 cMb	71	10d	14.0845	9
CGN05947	Israel	Bl:24	59	0	59	46	78	LG2: 0.0-6.1 cM & LG4: 119.8-134.8 cMb	13	0	0	0
CGN05318	Israel	Bl:24	60	0	60	37	62	LG1: 32.4-73.3 cMb	23	4d	17.3913	3

## Sheet: Table S2
Table S2. Primer sequences of EST-based markers.
linkage group	marker name	contig name	sequence start (Mb)	sequence end (Mb)	cM	forward primer	reverse primer
1	QG_CA_6637	QG_CA_contig6637	10680508	10679816	8	CATTGTGCTCGTTGCAGAGT	GCACCAACCTCGTTCAATTT
1	QGF24O17	n/a	n/a	n/a	11.1	GTTTCTCCCCCTTTCAGCTT	TCCCAAACATGGTGGATCTT
1	NL0267	CLSM8774.b1_L10.ab1	44802082	44803521	23.4	GGCAGTGGGTGTAAATGAC	TGACTGGATCAGCAGATTG
1	NL0460	n/a	57116004	n/a	33.56	CGATTTTCATACACTCTGCC	TTGATTGCCTCTGTGTTTG
1	NL1324	n/a	67325970	n/a	39.079	CATAACCGGAAGCTTGTTC	TGCATAAAGAAATATGCAAAAC
1	NL0311_WUR	QGB11B13.yg.ab1	93539181	93538763	51	GTCTTGGAGCAACACCTTC	AATGCCACTTAAGCTTTCAC
1	LK1151	QG_CA_Contig1246	113774758	113774061	59.759	CCAAGTTCTTGAGCCTCCAC	TCTGCAGGAGCGATTTCAC
1	LK1549	QG_CA_Contig5046	192703351	192703596	94.023	AGGATTCGCGACTGAATTTG	AGTGCTGCTTCCCAGTCTTC
2	SCV12	n/a	n/a	n/a	2.405	ACCCCCCACTACCATATCAATCTC	ACCCCCCACTTGTCCTGCAACTTT
2	LK210	QG_CA_Contig4663	12629577	12629329	6	ATTCCATCCACCGATGTTGT	AAATTGGCAAGCATCTCAGC
2	NL1283	QGI8F01.yg.ab1	22711604	22711019	12.6	ATCGGGTTTTGTGATTTTG	AATTTCGACGAACCAACAC
2	NL0736	n/a	86717260	n/a	33.658	GAGAAATGTCCGAAACTGC	CTCAAGTCCTTTGCCTGAC
2	NL0593	n/a	101962709	n/a	40.3	GAAGCAGAAGTTGTGAGGC	CAAAGCACTTGGATCCTTC
2	NL0967	n/a	271574365	n/a	50.714	AAGAAGTGACATTCCGGTG	TTCCACATTCGTCAAGATTC
2	LE1276	QG_CA_Contig7689	164958113	164957989	70.117	TTTGGGTTCCTTCAGTTTGC	CACAGTTTGGGATGAACACG
2	LK1475	QG_CA_Contig7099	185080036	185080342	84.603	GGAGTTCAGGGCCTCTGTC	CCGATTCTGCGGTTATCTTC
2	NL0899	n/a	206617507	n/a	92.6	AATTCCGTTGAGTGGTCAG	CAAAATCCAACCACAAACC
2	NL0842	n/a	211565726	n/a	95.907	TTCTATCCGTTTGGGAATG	TGCTGCTGATTTACCACAC
2	NL0319	n/a	n/a	n/a	102.438	GCTGACTGGATTTAGGACG	GTCTGACTGTCCATTTTGTTG
3	NL0159	QGB8P10.yg.ab1	1392651	1393392	1	ATGTGTAACCAGTCGGAGG	CCTGAACGCAATAACTTCC
3	CLS_S3_6304	CLS_S3_6304_LSS_S3_Contig6304	18616244	18618467	8.2	CTGTATGTGGTCCGGCAAGT	TCATCCCGCCATAACCATAA
3	NL0455	n/a	n/a	n/a	29.822	GACAAGCTCAAGGCAACTC	TGATCATCTACATAGCTTCACTG
3	LE3019	QG_CA_Contig2149	84798722	84799087	52.8	ATTGCTGGAGTCGTGGTTTC	CTTTGTGCCTCAAACCCAAT
3	KLK1366	QGI7O15.yg.ab1???	n/a	n/a	66.085	GAATCGCTCAGGCAAACAAT	TGGCCTCTCAAGCAGATTTT
3	KLE0263	QGH6L10.yg.ab1	150836776	150837417	71.634	CAACCTCACCGGAGTTTTGT	GCCGGAAAGTTTGTTGTTGT
3	NL0935	n/a	n/a	n/a	77.675	GTGAACCAATGAGTGGAGG	GAACATCCACTTGGTCCAG
3	CLS_S3_9019	n/a	n/a	n/a	79.574	TCTACCATGGGCAAGACCAC	CCATTCAGAAGTCGCTCCAG
3	LE1065	QG_CA_Contig2688	194247514	194247049	88.383	GTGAAAACCAGCCCTACCAA	AGGCTTCCCAACATTCACAC
3	QGG16B23	n/a	n/a	n/a	100	AGCCTCCCACATCATTTGAA	AAAGCCCAGCAACTACCACA
4	NL1151	n/a	699442	n/a	0.1	TTTGGTATCAAGCCTCTCG	CAAGTCTATCAAGCCCTGG
4	NL1260	n/a	6909803	n/a	2.883	CTTAGAAAGCTGCCACCAC	GGAGCGATTTTACAGTTCG
4	NL0897	n/a	42091204	n/a	13.243	GAAGACAAGAAGTCGACGG	CGATCGAGATAACGAAAGC
4	NL1088	n/a	75784026	n/a	38.93	ATTTGAAAGCCATGGAAAC	TTGCTTCAAATTTTCCACC
4	LK1527	QG_CA_Contig7732	85125863	85126239	44.582	AAGTTCTTCCGATCCCTTCC	CCCTGTTTCCTCCTTTACCC
4	NL0531	n/a	n/a	n/a	55.439	GTCGGTATCAAATTAGGCG	AGGCAGAGATTGGATGATG
4	NL0207	n/a	156524242	n/a	73	ATATCCGTCATTGTCGTCG	CAAAGCCCATATGAAAAATG
4	NL1337	n/a	189884778	n/a	84.7	CTTCGTGGAAGGTTTTCAG	ATCTTGTGCCATGGTAAGC
4	LE1233	QG_CA_Contig5723	262249135	262248820	106.6	CAGGATTCTTCAGGAGCAGC	CCCAATCTCGTCCACTGTTT
4	LE1162	QG_CA_Contig345	326363791	326363329	138.239	TAAAGAGGATCTCATGGGCG	GAATGCAACATATGCAACCG
4	NL1035	n/a	374237786	n/a	156.492	ATGCAATAGACCTTGGTGC	TTGTCCACCTCCCAAATAC
5	NL0889	n/a	5046146	n/a	0.914	GTCGCCATATCAAAAGAGG	GAGCAAACATGCAAATAGG
5	NL0750	n/a	n/a	n/a	21.965	TGTGTATTTTATGCGCACC	TTGCTCTCACTGATCTCCC
5	NL1159	n/a	51813782	n/a	28.752	CAAATCGTACTTCCGCTTC	ACACCTGGAGATTTTGTGC
5	NL1220	n/a	85094989	n/a	42.4	TCCCACAGTTTCCTCATTC	AAATCGCCATTTACGACTG
5	NL0871	QGB24N13.yg.ab1	108961931	108962290	45.7	TTTATTCATGGGTCAAGCC	GAACCGAAGGATTTCACAC
5	NL0173	n/a	140137950	n/a	61.222	CGCAGAGATAGAGACAGGG	ACGTGCAATAAACCAAACC
5	NL0853	n/a	177982233	n/a	74.63	TTCCTGTGTTTGTGTCAGG	CGGAATTACAACCAACATTAC
5	NL0103	n/a	283171295	n/a	97.868	ACACAAATCAAGGGAATGC	TCCCTGACTGAGTGGAGTC
5	NL1090	n/a	311851448	n/a	127	ACTCAATGCACGATTCTCC	TCAGTGTAAGTGCCTGTGG
5	LE0354-2	CLX_S3_Contig7850	313884943	313884691	136.384	GGATGCGGTTAAAGAAGCAA	CCCCATTAAACGGAATTGTG
6	NL0561	n/a	12255134	n/a	4.244	TACAGTCGACGTTTCTTGC	GGGTAAAGACGGAGAAACC
6	QG_CA5854	QG_CA_contig5854	26568018	26568479	6.7	ATTCGATTATCGCCGCTATG	CGATTCTCAAACAAGCGACA
6	QGA8B05.yg.ab1	QGA8B05.yg.ab1	35108112	35107025	11.6	TGGATGATGTGCCGATAAGA	CCTGTTGCCTTGAAATTGGT
6	QG_CA_1077	QG_CA_contig1077	48102880	48102516	23.9	TAGGGCCTCCTCTTCCATTT	AAACAGCTTCGGCTTCAAAA
6	LE1169	QG_CA_Contig3570	60547398	60548275	39	GATGAGCCGACGAATCATTT	CAACGTGTCACAGCCTGATT
6	NL1124	n/a	n/a	n/a	44.592	CCGTTACTTTAGTCCGCTG	CTTCCACCTTTTTGAGACG
6	NL1049	n/a	102431896	n/a	55.803	GCCATTTAACAGATTTGTGTG	CTGAAGTGTCTTTTTATTACCAC
6	NL1174	n/a	n/a	n/a	72.497	GAGCATCTGATCTCCGTTC	TGATTGGAATTGGGCTTAC
6	LE3092	QG_CA_Contig4490	150169501	150169867	74.587	TGGCCAAAGTCTCCAAAGAT	GGCATTGCTCCAAGTTTTGT
6	NL0870	n/a	156663748	n/a	77.857	AGACTTTCACCATGGTTCG	AAATGGTTTCCAGCAACAC
6	NL0117	n/a	165308452	n/a	85.2	GTACAATGGAGATGGTGGG	TCTGATCTGAAATCCCGAC
7	LK1504	QG_CA_Contig1477	18609801	18610241	7.576	GCATCAGGAAATCCGAGTGT	CCGCCTAGGGTTCTTCCTAC
7	NL1034	n/a	45640795	n/a	45.353	GAACAGGAACAAAACCCAG	ACCTGTGTGGGTCTCAAAG
7	NL0650	QGG34I18.yg.ab1	147804409	147803878	59.753	GGGAAACGTAATAGAACGG	AATCTCGTGGCAAATATGG
7	LK1513	n/a	n/a	n/a	67.26	CGAAGACAAAGCCTGGAAAG	TTGCAGTACACAGCAACACG
7	NL0851	n/a	190810685	n/a	83.073	TCTTGAGAAGAAACCACGG	GAGATGTTGAACGCGATG
8	LE1211	QG_CA_Contig4578	6621520	n/a	5.1	CGGGTGATTACATCGGCTAT	CGCAACCAACCAAATTTACC
8	LE1126	QG_CA_Contig1905	32999335	33000084	20.2	CTTTGCTCCAATTCCTCTCG	AATGCCATAGTGAAGCTGGG
8	LE0178	n/a	n/a	n/a	30.572	TTGCTGACATAAGAGAAGTTTCAA	GTATCATCCACATCGTCTAGA
8	NL1117	n/a	109355764	n/a	38.4	ACTGTCTCCACCGAAGATG	TTGGTTACAGGGATTTTGG
8	CLS_S3_8361	CLS_S3_Contig8361	184499445	184502666	53.835	CTTCGTCATGGGACAAAGGT	CACGCTGGCAAGATCAATTA
8	CLX_S3_14099	n/a	n/a	n/a	60.78	AGAAGCAAGCTCCATGAGGA	TAGTCGGAAAACGCCAGTTC
8	LK1471	QG_CA_Contig6524	253548671	253549468	74.8	TGGCATGGAATTTGAATCAG	CCTTGACACTCCTCCCATTC
8	LK0205	QGA13L14.yg.ab1	263849627	263850183	86.2	GTGTGATCCTGCATCCCAAT	TAGTCGCGCCCTGTTTACAT
9	RIN4	RIN4	15328112	15328625	7.993	CGAGCAGGGAAGAGAATGAG	TAGAGGGAGTCCCATGGCTA
9	M431dCAPs	QG_CA_Contig6010	34556213	34556450	21.263	GATCGATCGTTCATCGTTCTCTCA	TTGTTGAAACAAGTTCACTATTTGG
9	CLX_S3_6726	n/a	n/a	n/a	32.5	GGACGATGGTTTTGGAGCTA	ACGAGCAGCTTCACGATTTT
9	NL1302	n/a	63535891	n/a	46.2	TTTCCAGATGAAATCCCTG	ATCAATGGCTTCCTGTGTC
9	KM2348	QG_CA_Contig2348	121833613	121834094	66.274	TAAACTTCGGGACGAACCAC	GCCAAAATGCGAAAGTTGC
9	CLX8409	n/a	n/a	n/a	70	TCCCGATAAAGACCCTGATG	AGGAGGAACTGAACGATGGA
9	CLX8498	CLX_S3_Contig8498	145365942	145365178	86	GGATAGGAGGAGGTGGGAAG	GGTCACCGGCTAATACCTCA
9	CLS7932_2	n/a	n/a	n/a	92.235	ACACAAAACCCTGCTCAACC	CGATCGAATTGACGACCTTT
9	QGC23M07	QGC23M07.yg.ab1	166479723	166480417	94.4	CGGGATCTTGAAAAGGCATA	CGCGTAACAAAACACATTCG
9	CLX12996	n/a	n/a	n/a	95.1	TCTTGGCCTCTCATTGATCC	CCAACGGGGAACACAAATAC
9	CLS_S3_4696	CLS_S3_Contig4696	182938095	182934171	104.309	AATCTCCAGCTTCGGGTTTT	ACTACGAAACGACCCATTGC
9	CLSX3110	CLSX3110.b1_K09.ab1	187870801	187871469	107	CCACGGCTAGGGTCAGATTA	TGAAGACATGGGAGACGACA
9	CLS_S3_4656	CLS_S3_Contig4656	192676188	192678176	111.5	CCGTATGCCGTTCATCTTCT	GCACTCCAATTGAATGATCG
9	CLS_S3_3349	CLS_S3_Contig3349	196567757	196569210	112.546	CTTTTTGGAAGGCAATCTGG	TCCAGGGAAAACCATCTTTG

## Sheet: Table S3
Table S3. SNPs and their surrounding sequence used for design of KASPar markers (marker design by Dr. van Haeringen Laboratorium B.V. (VHL), Wageningen, the Netherlands)
Marker names are based on the physical position in the L. sativa cv. Salinas reference genome V8 (Reyes-Chin-Wo et al. 2017).
linkage group	marker name	sequence
1	lg_1_000082030	CCTCTTTGAATGGAATCTTTCATTTTTTTAAGCGCAACGATGCTATCACTGCCGATTCAAAAATCGCCTTCTTG[T/C]GGCTTTGTTTGTCTTGGCTTTATGTGCAGCATAACAACACTAACCTTCTTAATTTGTTCGTCACTTGTTTATGC
1	lg_1_006067457	TTTGGTTGATTTGTTTTCGAACTTTTCTGAATCAATAGTTGTTTTTGGAATTTCTGAGATCCAAGTTTCTCGAT[T/G]GAATTCGAGTGCAGTGGCGCGGATGGCCAGTTTCGGATTTCTCAAATTGTTAATAATAAGTTCATGATTGCTAC
1	lg_1_012019988	GTGAAACACACACAAAACGCTTTCCTTCTCCCATCATTCCTGGTTTTCAATACCAACTTGAATTGCCGTACGGC[G/A]AAATTACAGTGAAAGCGAAGCAAAAAGACAAAGAAGATAGTGATTTTTGCAAGGAAATGTTTGAAAGTTATGCA
1	lg_1_012227472	CCTTCTTTCTATGTTGCTTCCTGGGCCCCACTACCACATCAAATTATATTTTTCTTGTCCTTTTACAACGAAGA[A/C]ACTTTGGTATAGGTCCCACATGATATAATAATCATAAGGTCTTTTGTTCACGAGTGGTTCTGAATTATTTGTAA
1	lg_1_022057373	AAGACACTGTTTGATTTGGTCCAAAATCGATTGTTTCTACAAGCCGGCGACCGAAGAAGAAACAAGAATTAGTC[T/C]ACTTTTTACAGCTCCGCGAATTTAACGCCATTCAGTCGTTGTGTAATATAGTATTTCGAGTTTGTTATGTTGTC
1	lg_1_030588910	TGGTTATAATGAATGATGTAATAGAATGGTCCATATGAAAAGCACATCTACCAAACATTTGTGTGATCATTGAG[C/A]AACATTTACACCTACACAATAAAGGTTTCTAAAGGGCCCATTGACCACATGTTTGACTTACACCACCTCATGTC
1	lg_1_038307776	TGTATGCATAATGGCAGAGCTTTATCTCGGGTGTTGGTAATTGGATTGCAGATGAAGTGCTATACCAGGTTTCA[C/T]TATTTGCTCTTTACAATCTGTATATTGAGCAAAATATATACTGTTTTCATGATAATCGGTTTATTTTTCAGGCG
1	lg_1_045340663	CGAAATCTATCTTATAACACTTACACATCAGAGACGCTAGTGTTGGCGAAATGCACAAAGTTGAGGTCCCTAGG[C/T]AAGAATGTAAAAGCGTGGAGGATATCTGCAAACATTTGTCCAGTTTTTATTTACAAATTAGTGAAATTTTGTAA
1	lg_1_047028377	TATCTAAGGTTACATGTTAACAATGAGGTGGCAATATAGGTGTAAAAGACGCAAAAACAATTATGTCATTATCA[T/C]AACATCAATTCTTAGGCTAAAGAAAGGTTCAGTTTTATTTTATTATTGTACATTTCATTTGTCTTTTACATTCT
1	lg_1_054895896	CTTGTTCTACTTCTATTGACCAATATAACCCTTGTGGTTGCACCTGTTCTCTTGGAAAAAGTCAACCGGGAAGG[G/A]CACAGGGGGTCTTTGACTGGTGAGGTGGGTGGTTTTGGTGATCAGTTAGGTATGGCTTTGGAGTGGGGTATGTT
1	lg_1_060774023	GAGCTCTTGCTCTTTACCCGTAAGTTTCACTTTTACATGTTCGATTACTAAGATTATATTTTGACGTTTTAGGG[C/T]TTCGTTTTAGTGAAACGATTTGGGTTTTCTAGAGATTTGATTCTCGTTGACATTGTTTCACTTATCAGTATTGA
1	lg_1_066897879	CTAAAATCCCCAACCCTCGTCCTCGACCTCCTTCTATACCTCTCTCTCTCATCAATTTCCTCCACCTCCGATAC[A/T]ATAGCATTCTTTATCGCCGACAAATCGATCCTAATCTTAGCTCTAGGGCTCCACTTTTCCAGAACTTTCTTACT
1	lg_1_073076145	GATGCTGAACATGTCGTCATCCCACCGTACGTATCGCCGGAAAAAGTTCAGTCAACGCTGTCGCAGTCGCCGAT[C/G]AACGGCCGCCGTGACATTTTCGCGTTCTTTCGAGGGAAAATGGAAGTCCACCCCAAGAACGTCAGCGGACGATT
1	lg_1_080038898	CGTAGTAGCATTCGTGAATTCCTTTGTAGTGAAGCAATGCATTTTCTTGGAATTCCAACCACTCGTGCACTTAG[C/T]CTTGTTACAACTGGAAAATACGTGAGACGTGACATGTTTTATGAGTAAAAAATCTCACTTCCTTTTTCTATTTA
1	lg_1_088582248	TTTCCACTAATAGTTGCACTTTTTATAGAAGCTATCAACTCACTTAATTCTTGAGGGCTAAGTTTTATTTCATT[T/G]ATAGACAACTTTTCATTCTTCATGTATGCAGCAATATCTCCCATGATCCAATTAGCTGCTAATTTTACATCGGG
1	lg_1_089916524	AATGTGCCAAGTCGAGAACTGATATTAAGGATGCGGCTCATGGAAGATGAACGACGAAAAAATGGCAACATGGC[C/T]TCGGTAAACTGTTTTGATCCGTAGTAATTAGTCTTGATCACAGTTTCAGCATACTCCATGGAGTTTTCGTTCAT
1	lg_1_098375851	GTTTCTTGCACGCAAAGTGTTTGTTCATATGCCAACGCGATTCTTTGTGCCTGTCTTCATCTATTGATTTTTAG[T/C]ATCCATTCGAGAATTACTTGCAACCAAATTGTAAACAGATATAAATTATATTTCAATGTTGTTGCTTTTGATTT
1	lg_1_112265755	CTTCAAAACCCTTGTGAGTTCTCCAAATCCAATTTCTTCAACACGAGTCGAGGTCCCTTTGAATGCCAGAATTT[T/G]CAATCACCAACACAAGGGTTCCAAAACTAGGCTCATAAGCTAAACCAACCAGAACTCAATAGATCTAAATCACA
1	lg_1_117797006	CAAATGCTAAACCCTAGCAGATCAAGAACTCAACCCAGGCCTACCCGATCTCATCCTCTCGGAGGTAATATTAA[C/T]ATCTTTTCACTAATTTACTCCATTAATCATCTCATAAAACCTTCATTTCACTATCTTCCAAGATTTATTAGCTT
1	lg_1_121440370	GTTTGGCAAAAGTAGCAGAAAGTTATAAAATGACATTTAAAAAAATATATTCTCTATAATTAATTAAGGGGTAT[A/C]TTTGGAAAATTTTAAAAAAACTCTTGAAAAGCTAAGTTTAAGCTACTTTTTTGGTTTGCCAAACATGACAACTA
1	lg_1_127128280	CGTGCCCGCACTCTTGCTTGCACACGCACCAAGGCTTGCATACACCGCATTGTCATTTGAGCTTGTTTTCGTAC[A/G]TTATGGCCCCTTACTAGGGCTTGTAACCTCACTAGTCCCTTTAATGCTCGTAATGCACGTCTAGCCTACATGAA
1	lg_1_144754085	TTATCATCATTTTCGGAATTATTGGGCCAAAATGATCATTTTGGATAAATTAGGCCTTTTATGTCATATTGATA[C/T]TATCTAGGCTAAAATGATTGTTTTTGATAGAAATGGACCATTTATGACACTTTTATTGAATTGGGCCTTAAATG
1	lg_1_156347396	GCTTCATGGGATTTGGACTTTTATTGGGAAGAGTCTTTTGGGGCTTTTTAAGCAACTCTTGAAGGATAATACTA[T/A]TATTTTTGTGAATATAAATACTTTGTCTTTTACTTTTATGTCGCTGTTTGTTCTCATGTTCAAGGACATCCACC
1	lg_1_167828837	TTTGTAGTTTGTAGAACTCCCAATTCCCAAAGTACAAGGTATGTTATATTGGTATGGGCCTTAATCTCAAATTA[A/G]TTTGATAAATAAACCTCGAATGTAAAATTTGCAATAATAAACTTGTACCCCAAACATAAACTTGAACTCAAAAT
1	lg_1_178958289	TCTGGATTTGTTGTTACTGATGAATTATGAATCAATTGTCGATTATAGAAGTAAGATGTTGCAGATGTTTGTCT[G/A]TTTGGATCTAACAAACATATACATACACACAATGCATTCACTAAAACCGATTTTGGCCTTGATTCCCCCAATGC
1	lg_1_190037311	ACCGCCAGGGAAACGGCGGTGGTATCGGCGGGGATTGGCGGCAGTTCGGAGATTCTGGCTTGGGGTAGAGGTGG[C/G]ATTAGGAGTCATACAAGGCATGGGAGTTTAAGTAATAGTGGTGGGAAGAGTACAAGGAACAGTAGGGTTTCAAA
1	lg_1_203473961	ATTTCCATCGGAAACAATCAAGCTTCCATTATTTCCGATGCTGAAAACACCAGAATCGCCGGTGATTGGATCGT[T/C]TCTGTTCGCTACCCATGCGACTGTTCGGTTCTGAAATCCGTAATACCAAATTCCGACGTATTTTAATCTTGAAT
1	lg_1_210731935	AAGATCAAACTTGTTTTCACAGGTAACGATCAATCATTTCCTTCATTGATTTTTGATGAATTCATCCTATATAA[G/C]TTCGATTCAATTGAATATCGTTTCGTGGGTTTCTTTTTTGAAATGTCATTTTGTGGGTTTCTTTTTGAATGAAA
1	lg_1_213754032	GAGCAGGTTGGGGGTTTGTTGGGTGAGAAGCTGAAGGTGGTTGATTTGAAAGATTTTGGATCAGAAAAAGAACA[A/G]GCTTTGGCATCTTTACAGGTGGAAACACAGTCAGATTGGAAGCTTGCTGTTCAATATTTTGCTAATTTCACTGT
2	lg_2_004286804	ATTCCTTCACCGGAAATATCTCATCAAGATGTCAGAAGTTTTACTTCAGAAAGCTTCACGATGAGGAAGTTGCC[C/G]AAAAGCTGTCAAGAATTCTTGTCCATGAACGTATGGGGATCGAGAAAGAAGCATTGAAGCTCATAGTTGCTAAA
2	lg_2_006495740	TCAACCATCATTGTATTCTAATACGTCATCGGCCCTACCTGTCCCCTCGGCAATCCCCAATATCTCTCTCTACC[T/C]TGTATCTATTCATTCATCATATCCATCATGGGTCGGGTGGCCTTCCTCCCCAATTTGTCGCTTTCTTTTTCAAC
2	lg_2_006880166	TTGAAGATGCTCCAGAACATAGAGATGTATGTTCCTTTACGGTGGGTAGGTGGGTATGAGGTCATGATAGCTCC[T/C]TGGCCGGCCCAGAGGAGACCGGCGCCGACACCGAGAAGAGCGCCGGCAACGATGGCGAAAGCTTGATGTTTGTG
2	lg_2_012348245	GCAGAAGATGTTTCACCAAGGGTGATTTTGCGAAACGTGGATTGGAGCTCTTGGATGTGAGTTTTGACAAGAAA[G/A]AGTATTTCTTTTGTTCTCCCACAAGAATCTAACATCTTTAAGGACGATTCAGAGACTTTTTGAACAGACGTTTG
2	lg_2_013666784	TCGTTCACGTGAAGCAGGATTTGCTTTTCTTCAAGCTCGATCTGTGGTTCGTGTTGGGGAGATTTGTTGAAAGA[T/C]TTTCTGAATTTGTCCATTACAATCAACAATGTTCGAAGAATTTAAATCGAAAGCGTCAGATTAAATTATTATTC
2	lg_2_017366409	TTTTATTTTTTTCAGCTATACTAAGCAATGAGATTGGTTGGTTTGATTTTGATGAAAATTCTACGGGATCGCTT[T/A]TATCAAAGTTGGCAGCAGATGCAACACTAGTACGAAGTGCATTAGCAGATCGTCTATCAACAATCGTACAAAAT
2	lg_2_021378708	TCTGTAATAAAATAATTTATAAATTTCTAGTAATAAAAAGATATGGATAAAGTTTAGAACAACTAAATAAATAT[A/G]AAAGTTATTTATGTAATATTATAGATATTAGATAAAACATAATATGCATAAAATATTTGTTTTGCTGTTCAATA
2	lg_2_022703639	GTCGCTAACGACGACAAAATCGCCACACAATTCCCCAAACAAAACCACCGGAAATCCATTTTCGCCGGACTTAC[A/G]TTCCCAATAAAGTAACCTCCACGTGTCGGCATGAAATCGAAGACCCATTCGGGAAGCGAATCGGGGATTACGTT
2	lg_2_035376729	CCATCAGTAGGAAGCCCTTGTGCTTCAAGCTCTTCAGCCAGCTCATTCACAAGCATTTTACTTGCAGCTTTTGG[T/C]TTCAATGCGTTTTTATTGGGGCGTTTAAGGATATGAAAAAGCCACTCAAGAACACGAACATATTCGGATTCTGT
2	lg_2_051393823	TTCACCATTAACAAAACAATGAAACCCCGAAGCATCCCTAACATGAATCTCCCTTTTAGTAACAACCGAAACAT[G/A]CTTAAAAAAACTATGACAATCCCCACAAAGAAGAATATTCTTCATAACCCGAACCGGGGCCCCACGCCCCGTCA
2	lg_2_059960085	CCGTTACATGAAAGTTTTGACTCTGAGTCTCCTTCCTTCTATTCTTAAACCTATTCCTCTTTATCCATTTAGTC[T/C]GCTCACCGTCGAACTTATAATCCAAGCCCTAGATTTCCTTTTTCTTCTTCATCACTCGCACCATCACATGGACA
2	lg_2_069627220	ATATTGACCACGAGTTGTGGTCAACCGATTAGGATCACGAAAAATTTGAGGGTTTGTGGGGATTGTCATGTTGC[A/G]ATGGTGTATATATCGAAGATTATTGATCATGAGATAATATTGAGGGATTCGAGTCGCTTTCATCATTTTAAGAA
2	lg_2_080952580	GCCGATGAAGGGTTGAAGGAGCGGTGGTATTTGTAGGGAAAGGACAATGGAACCGAGTTCATTGGGACCCAACT[T/A]TTTGTTCCGTTTCAACTTAATAATTAATTAATTAAATTTGTCGGATAATAAAAATATTTTTAATGGTACACAAA
2	lg_2_089199378	AACATGACTGCACCTGAAAGTTGAAAATAGCATTGCAGATAAAGGGGTATATGTGTAAGTTTAATCAATATCAT[G/A]TTTGGAGCATGCAAATGATAATGACAAGTTTGTTGATACAATCACAAAATAGTTAACGATATAATATTTATATC
2	lg_2_095588850	CACTAACACATAAGGATCAAGATTCAAGAAGAGTTCATGTTGAGTATTGACATCATGAGAAAGACTTGCCTTCC[G/A]TTCTTCAGGTTCTCATCCAAACCAAGAAGATTAGAGTAAGAAAGTTTTTTTACCAATTGGGAAGAAGATGTCTT
2	lg_2_105915100	GGTGGTGGGTTTGTACCCGAAGTCTTTATACGCTAGGCTCACGTTAGCGTGAGTGAAAGGAACGTCGCCGTTTC[G/T]TGGCATCTTGATCACATGCTTCTTGGCCTTCACGTTCAATAAACTCTCCAATATTGACACCAGTTTCCCCACCG
2	lg_2_113727417	AATCCAAGATTATCTTTGAAAAACTCAACACTTTGATCATAAGAAGCAAGCATTCCCATGTTCAATGCCATTGC[C/T]CTTACAACAGTGGGACCCGCACCTTTCCAAAGAGCTAAAACTCCTTCATCTGCTGTGATTCTGTATAAAGCATG
2	lg_2_120856424	TTGCAAAGATATAAATCGGTCAAAGGTCTTAGGGACAGGATTTTGACCAATTTGAAGCCACAAATGTCGAGAGA[T/A]TTTGACAATGGTGTTGTTCATGGGAGTGGGTCAAAGTCTAGAGGTGAAACGGTTAATGGTAGAAGGTTAAAAAA
2	lg_2_130174953	ACAGCAATCTTTCAACTTCCCGCCAATTAAGCATTGATGGTAACAATGAATCTATGTGCTCTACTACACCTTTA[T/C]CTAAAGAATCCGTTGTTTCATCTGGTGAAGCTCATTCATCCACCACTCATTTGAGTGGGAGAAAGTCCTTGGAA
2	lg_2_132389925	ACGACTTGTGGGAATGGCACTGTTATTGATAGAAACAAGTGCTTTGGCGTTGGTTGTTGCCAAACTACTATTCC[C/T]CATACTCTCACGTCGTTTACGTTGAATCTAAGAGGCTTGAAAAGACATGCTGGAAATGGAAGCTGTGGGTCTGC
2	lg_2_136140865	TTTTAATAAGAAACTTCAGTCAAGTTTTCCGATCTTTGTTGTGATAGAGCAGCATAAAGAGAGAAGATTGTTTA[G/A]CCTTTCATTAATATTGCAAACTTACAAAAACTAATTCCCCTCCCCTCATCCTCACCCACCCTACAAAATTCATA
2	lg_2_139919140	TCCTCGTGTACACATCTCTTCCATACACAACACAAATTCAGTTTTTCGTTTGTCGTGATTTGAGCCGATGTTAG[T/C]GGATTTGGATCGATATCTCGCTACTAGCTAGTTCAAATGCATAGTGTTCTAGAGTCATACTCATTGATATATAC
2	lg_2_142462312	ATTAATCTCCGGTTCTTTTCTTGAGACCTGTATATAACTTATCCCCCAAACACAAAACGAAAAAAAGAACTGAA[C/A]TGTTATCTCCCTATCATCATACTAAATTACTAATACTAAAACCACTAAAAACTAATATCAGTCAGCAGATTAAG
2	lg_2_145234359	TGGTCCATGTTTTTATGCAGGAATGTTGTCGACCCAAGAGACGTGTACTTTTCCTTTTGCAAGTATCTCATGTT[T/A]ATCGTGGACATGGCGGAATAAAGCTGCCCACTAAACCTGCAAAGCACTCTACTTCCAACAATGCGACTACATAC
2	lg_2_152396094	GGGTGGGACAGCAGGATACGCCACGTCATCATTAAATTAAATATATTATATCTTCTTTTCTTTCATCTAGTAAA[A/G]TCATGGACGAGGCCTGGTCTGTCAGTGACGTTAAGCCGCCACGAGAGGAATGGCGAATCTCTGTCGTCCACGTC
2	lg_2_160006289	ACATTTGGTTTCACATCCGTTTTCACCATTTTTTCAAACAAGTTGATTGCTTTTTGTGCATATCCATGCATTGC[A/G]AATCCAAGAATTAACGAGCTATAAGAGTAAACGTTTTTCTCAGGCATTTTATCAAACACGTTACATGCATCATC
2	lg_2_165019690	AAATCCGTTCGATACACCCGTGGAAGCTTTATCTTTCCCGGAGCTCAGGTGTACCCTCACAGGAGCTTCACTGA[G/A]GAAGTAATGGTACTCGATAGCCACTTTGGAAACCTTGTTTCCAATGCTTATGTCATGGGAGGTGATGACAAGAA
2	lg_2_170135795	ATTGTTGAAATGTATGTGCAGGGTTTACAGTTTTCATCACAAGACAGCATTTTTGACTGGTTAGAGCGGTTATA[G/A]GGGATGGAAATGATGTGGGTTATTGAGGAATCTCAGATTGAAAGTGATATTTATGTTACTATTTTGGTTGTTTT
2	lg_2_174052501	AGAGGAGTTTTCTAGAACGTACGCTGACATCATTACAAGATAAATGCAAAGTCATGGTTGAAGATTTGGAGAAA[C/A]GGATTGATGAGAAGAAGAAAGAGAGTGAATTCAAGCTGAAGATAATAGAAACAGATATTGAAATAGCCGAAGCT
2	lg_2_179098211	TTGGTTGACGCTGGAACTCCGCCGCTTTGTGTGGTGGCCGATTTTTTCTTTGGGTGGTCGGCGGCGGTAACCCA[C/T]GAGTTCGGGATTTTCCATGTCATCTTCAGTGGATCTGGTGGGTTTGGATTAGCGTGTTACTTCTCGTCTTGGAT
2	lg_2_186293430	GCCATGGCAATTTCTCCACCTTTGAATCCATAATCCAAGCTAGGGTTTCGTCCGCCTGAAAGATTCGAAGGTAA[C/G]CCATTGTTGTAGAAGTCGTTTACGAGTTCGGAGAATTGAGCAAACATGAGTTTTCCGATGGAGGCAATGGCTAA
2	lg_2_189318467	TAGTTAATTGGGTAGGATTTATTGAGCGAGGAATGAGGCGGAGGAGATAGATCCTGGAAGGTGAAAAGAAGGGA[G/T]ATATATTTGGAATCGACTACACAGAAATTAGGTTTTCGCTTAAATTCGGTAAGAACTTGGTTTAACGAACCTTC
2	lg_2_196241849	GACAAGTGGTGGCTACCAGTGCCACGTGTCCCTGCTAATGGTCTTCAAGAAGCTACACGAAAACGATTAAACTA[C/T]AAACGTGAATCCGCTAATCAGATTCTAAAAGCTGCCATGTCAATCAACAGTGTTTCTTTATCTGAAATGGAAGT
2	lg_2_205149163	CTGGTCCAGAGAAACCGTTTCCACTCAAATCAATCACCCGAAGGCTAGCAAGTTGGGCGAGATTGACTCCTATG[C/T]TTCCTGTAAGATTGTTCTTAGCCAATGATAACTTGGTAAGAAACTTTAACTGCATCAGGCCACGTCCCATCTTT
2	lg_2_213166538	ATCTGATCATGATCTAGAAACTTCTCCGACCTCAATTTGTTCCTGAAACTGTTATCTCTTTTGAGCAATGAACT[A/G]ATCGTAACCTCTTCGATTTCGCATTTCATTTCCTTCTTGTCTAACTTGGTTTTGTTATTCTGAAACCCCAGCAT
2	lg_2_217075150	TCATCATCATCATCTTCCATTTGTGACCGAAGAACTTGTTCCACAGCAGCTTGCTCGCTAACCGAAGCATTGTC[T/G]AGTTGCTGCTGCTGCTCCATCTTATCAGTCAGATACATTTCAGCCATATCTTCATCATCATCAAGCAAGTGCTC
3	lg_3_000199144	TCGGACTCGGTCTGTGTCAAAAGAGTGAGAGACTAAACAGTAGGAGAATTGAGTGCCGAGATGAGGTGAGAAAT[T/C]AGCAAGCTGCGCCGGCAAAGAAAGCGCTCCACGGCCAAAACCGGCGACACCAATAGGCTCGCCGAGCGATTCAT
3	lg_3_009950999	CTATTATCTCTTTAACATAATTAGAAAATCTACCCCATAATCTCTGACCCCTTCCAGACACATTTCCATTTGAA[A/G]CGGAAACATTCTCATCAAGAGACGCCTCACAACCAGCAATCTTCAATAGCTCCTGTATAGCCAGAGCAGCCGAG
3	lg_3_019413204	TCCTTCCCACTACCACATCATCAATTTTCTTTCCACAACAGGAACACTGCCGGTGTCAGTTGGAACCCACTTTT[C/T]TTCCAATCCCAGCCAGCACCCCCACGGAGCCACTCTAACTTGATGCTACAGCCCCCAAACAGCTACGCCGCCCC
3	lg_3_035216242	TGAACACTTTGTTCCGTAGGTGTCCCCGGAATATACGGGACAAAACCACGACCCCCAAAAACAGGACGCATAAA[A/C]GCATTATCAAACTTTCTCCAATAATAATGAACTGTATGAGAAGGTGTTGAAAGAAGCACACGTAGATTCGCTGG
3	lg_3_042354780	AAGTTTGTTCTTAGCATGTCTGCAAGTAAAGACGTTCTTGCCCTTGCTTCCATTGAAGTAGACCTGTCAAGCAT[T/C]GAACCAGGAACCACTGTGACTGTTAAGTGGCGTGGGAAGCCAGTTTTCATCAGGCGTAGAACAGATGATGACAT
3	lg_3_051978396	ATAGCATAAACATCTTCACATCCTTTTACTCGCAACCATTCATCTGTAGCTAAAACCCGTCTTTTTCCCTGTCC[A/G]ATTTGGTCCATGAAGTCCTTCACAACGGGTCGGGTCGCAACACCGGTTGACCAAAGAACCATTCCATGAGGTAT
3	lg_3_051994565	GATATCGGAATTGTTTAGGCCGATGGAGATGTGTTGACCATCGGGTGCCCATTTGACACTTGTAACAGGGCCAG[C/A]TTCGTCATCTACTGTAACGAGTTCAGAGGTGTTTCCATCTGTAGCGTCCCATAGATACACTGTGTTTCCTAAAG
3	lg_3_057357773	TAATCCACATTTATATTTATATATATAAACGATTTCTTCATTTGATTTAGGAAAAAGATCATCAATTTTACCCA[T/C]TTCGTTCGTTCATCTGAATTTCTCTTTTCTTTGTTATGAACGCAATCAAGGTTTACAACAATATGAAGGTTGGT
3	lg_3_063115977	GTACACAGCTGTCAAAGAATCTCTGAATCACGATGTACCCTAGAAATTAAAATCTTAATAAAGTTACACAAAAA[G/A]GTTTTTTTGTTCCAATTTTTATTTAATTTTAATGAAATTAAATGAAATAATTGGAATACCCAACGAAATTGAAA
3	lg_3_070241261	CACAACTGTCTCAAACTGCTTATAGCATTGTCTCTTGTTAATACATTACTTCTTGACATCTGGCCATTGTTCAT[A/G]TCTGATGATTTTACAGGTGATATAGCTGTTGTTGATGGTTCATTTGCTGATTGAGATGGGGAACCGATTCCATG
3	lg_3_077151900	GATTGTTGCCATGCTTCCATACCTTGAGATAAAGCATCTTCAGCTTGTTGTGAAGATTGTTGTAAATTACATAT[T/C]CCCATTAACTGTTGATCTGTTAATGGCTCCAAATGGCTCCCGAGTATCTATTCAAAAACAAAAAGTCAAAATAA
3	lg_3_083170764	GCGGATAAGGAATTCAGAGAGAAAATCGAAGGTGTAGGAGCAATGGATCATGAGAATTTAGTTCCTTTAAGAGC[G/A]TACTACTGCAATGGCGAAGAAAAGCTTCTTGTCTACGATTACATGCCTATGGGAAGCTTATCTGCTCTCTTACA
3	lg_3_088782697	TTTGAAATACCCAGATTGTATTTTCTTCTGATGAAACTAGAAGGACTGTTTATACAACTTTGCGCTACTCTTTG[G/C]TTTTCAGGGTGTCTGAAATCTTCGCACCTTGATATCAAAGCTTTTAGGCCTAAAAACCATGAATCTGCTTGCAT
3	lg_3_095161930	ATCACAATCATGCAATTGTAGAGTAGTTCAATCTGTATTTTAACCTTACATCTAACATGTTACTATGTTTGTTA[T/C]ATCACAGGTGACTGGAAATCCACCCCCTTCATCACATAAACTAGCACTTCCTAATCATGTGAATCCCACTTCAA
3	lg_3_107683746	AAACCAAATGATTCCTTCTAAAAACAAAAAAGTTTAATCTCAGATTAGACACTTGTATTAAGTTAGGCATAAAT[T/A]CACAAAGTGGCATCACTTTTGGACCACTAAATAAATTTTTACCTTTATTAAACCACATAGCTTACTCCATTTTT
3	lg_3_117967141	TCGGAAGCAAAGGCGAGAGGAGATTCGTATTCGTTTTTAGTAAGCTTCGACTTGATAGTTCCAAGATCCATCGG[T/C]TTGTTGATGATTTTATGATAATCACTTAGCTTCAAAGCAGCCGCATCAACTGGAGTATTGAAAACCCAACCGTG
3	lg_3_144823022	GAAGATTGTTGTTGCCGTTGTGTTGATGGTTGTTCTTTGTGCAGAACGGAATCTTGGTGTGGTGAGGGTGGTGG[T/C]AGGGGATGACTTCACACGGTGGACAAATGATCGGATCAATTTTGAAGAGGAGCCATTGGTGGTCATGGCCATCA
3	lg_3_155908339	GGCACCCAACCTTCAATGGCATCACCGGCAACAGCACTAAGCCAAGCAGGCCAACCGGCGGCAACCTGTTCACC[T/A]GCCGCCGATCTTCCAAACCTAATGCTACTCAACCCAAATTTTTTTGAAAACTTACTACACGAACGTGTATTCAA
3	lg_3_159307532	CTTCTTTGATTATTCTAGGGTCGATTTTGTGGGTTGGTGAGTTTGATGGAGTAGGGTTTGAGGAAAAGGGTAAA[A/T]TGGTAAATTGGAAAGGAATGCCTTCGGCTATTAGTTTGTATGCGTTTTGCTATTGCGCTCATCCGGTTTTTCCT
3	lg_3_161780289	CCATATGCATGCTCGATTAATTTTTTGGTCTCATTGTACAATTTTCACCAAACTCCCCAAACAAATCGACAATT[T/A]GTACGCAGTCTTTGATCCTCCCCGAGTAATAAACCAGACCAAATTAATTCATGGTATTATTTTAGCTTTTGTGG
3	lg_3_163597838	CTTGGAGAGAAGAAGAGAAGGTTAAATTTGGAACAAGTTAAAGCTCTTGAAAAGAGCTTTGAATTAGGTAATAA[G/A]CTCGAACCCGAAAGGAAAAGTCAACTCGCTAGGGCTCTTGGGTTGCAACCAAGGCAAGTCGCCATATGGTTTCA
3	lg_3_164243525	CCAACTTTACATACGGATTCAAGCCCTGAACACGAAAGGGAGGTAGAAAGTGACCCAAAAAGAAGAAATGATTT[T/C]CAATTCAATTACATAGACCCGTTTCAAGATGACGCTTTTACCCCTACACCATCGCAATATTACAATGACTATCA
3	lg_3_165341013	TGCACAATGGGTCTCCCCCAAATCCCGTTTAATTGCCCTAAATACATTCCCTTCAACACCCCCAAAACGGCGTT[T/C]ACTTACTGTAAAAGCCGCATCTCACGATACAGAAAACAGCCAACAACCCTCATCGTCATCGTCTTTAGAAAGCA
3	lg_3_180025478	TTTTCGGGGTCCACAGACGCCTTTAAATTAATCGGTGAAGCCCAAAGAGTCCTTTTAGACCCTGAAAAACGAAC[A/G]TTACACGATAACAAACGGAGAGCTTTTTCCACCACAAATTGGGCCCCGCGACAGCAACCGGTTGTCCGACAACC
3	lg_3_191006620	TTGAAAGCGGAAAACAATATATTGTGGTTTTCTTGGCTTGAAGAAAACTTTGTCCATATCACAATTGGTGAAAA[A/G]AATTTCAACGATTCACTAGTGAGTTTTCCTCCCCATGGCAAAAGCTGCATGTAATCTAATAATTTTAAGGGCCC
3	lg_3_193107461	TGAATTTCATCCCTACATTTCGCAAAAATGTATCGCTTCAATAGCTTATTTTTGTTTATGGTGAATAAGCCATT[T/C]CACTGAATACAAGAGAATAAACAAAACAAATTAATAAGCACGTGACAAGAGATACAAAAGGAATAAGTTCAAAA
3	lg_3_194551175	TATAGAGTCAAACAATACAAAGTCCCATTTGCTCCTTTTACCGGGGTCAACCACCATGGTCAAACGATTCTCTT[T/C]GGTTGTGCATTGCTTCTAGATGAATCCGAATGTACATTCACATGGCTTTTCAAGACCTTTCTTGCAGCCATGAA
3	lg_3_197503775	AAATAATCTAATTTTCAGATGCTGAACTTTCCAAAAGACAACATGAACAACGAAGGAAACCTACGAACAGTTCT[C/G]GATGTGGGATGTGGAGTTGCAAGTTTCGGGGGTTACCTTCTTGCATCCGACATCATGACAATGTCATTAGCACC
3	lg_3_213761762	GAGTCTACATCCTTTTCGTTTGAAAAATACACGTAAAGGCCATCTTTAAACCCTTTTGAGCCTCTCACATAATC[A/C]GAAGTCAATTTACATAATTCGGGACACTTGGTTCCATCTTCGAATCCAAGTTGCCTTGCTGGAAATTCACATAT
3	lg_3_230523837	GATTCTTCAGCTGAATTAGCAACTGCATCAAATCCAACATATGCAAAAAAAGCAACAGTTGCTCCTGTTAACAC[A/G]GATTTAAAACCATTTGGAGCAAAAGGTGACCAATTTGAATCATCAACTTCAAAAGCACCAACAATAATTACCAC
3	lg_3_257694688	TCAAAGGAGAGCTAATCTGTGGTTTAGCAGCAGAACTACGAGTATCATCACCAAACTCAAGTGCAAAACTATCC[G/A]CTTCGGAGGCTTTAGCCACATCTGTATTCATCTCCTCACATGGGAAATCTTCATCAGTAATTCTCCACCCATTC
4	lg_4_000241179	GCAGACACCAGTGACTAACTGATACCAATTGCAGGGAATGAAATGGCAGAAAGAATGGCTTATTTTGGGTTGTC[G/C]GTGAACATGGTAGCCTTTATGTTCTATGTGATGCATCGGCCTTTCACTAGTTCAGCGAATGCCGTCAACAATTT
4	lg_4_014375824	AGGACCAGTCGATCCTCGTTGAAGCGGAATCATCTGGTTTAAGACTTTTAGGGTTGTTGCTACAGTGCGCCGAG[T/A]GCGTAGCGGTTGATAACCTAGACCACGCGAATAATCTTTTACCGGAAATATCGGAATTGTCTTCTCCGTTTGGT
4	lg_4_020626270	ACTTGTACTCTAACTGCTACCGTCATAATCCTAGGTGCATTTTCACGGTCCGCCGTGAACCATAATGCCGGAGC[T/C]AAGACAGCTGTCTCAAACATAATCATGGCGGTTACAGTTATGGTGACACTGCTTTTCTTGATGCCGTTATTCCA
4	lg_4_029414441	GTGACACAAGATGACGTGTTATACCCACACTTAACTGTTTTAGAAACTTTAACCTACGCTGCCATGTTGAGGTT[G/A]CCCAAGAGTTTGACCATAGAAGAGAAAGTAGAGCAAGCTGAGCTAATCATAATTGAACTTGGTCTAACAAGGTG
4	lg_4_038185810	GATTTATGATGAAGATTTGAGAACGAATTAAAAACACCAGATATCAAGAAGGCCAATAGAGAAGCCTTAAACCA[C/T]CAGAAAGAAAAAGGGTGTTTAAGTCTCTCTGTCCATGTGGGTATGGTGGGGTTCCTTTTGCTTCTCTGTGGAGC
4	lg_4_047009307	CCGCCAAATAGCGACCTTGCCTGATGAGCCAAACTCCATGTTTCCTCGATGACATGATACGAACCCATTTCTAC[A/G]ACACCGTTTGGTGTTGGGATGCAAACTAGGGTTTCCAAACCGTGGATGCGTGCTTCTTTAGCTCTCTCACAGTT
4	lg_4_047009307	CCGCCAAATAGCGACCTTGCCTGATGAGCCAAACTCCATGTTTCCTCGATGACATGATACGAACCCATTTCTAC[A/G]ACACCGTTTGGTGTTGGGATGCAAACTAGGGTTTCCAAACCGTGGATGCGTGCTTCTTTAGCTCTCTCACAGTT
4	lg_4_055093224	TTCTTGAATCCCGGAGCCTCCGCCAGTGAAACACCGGAGACTGTGGGCACAAAATCGATCAAAAGTTCTCCGAA[G/A]CACACCACCTGTGGATTCTTTTTTCTTTTGCTTCCATCCTCCGAACCTACATTGTTGGAATTCAACAACGCAAT
4	lg_4_060298877	ATGCAGGAGTTACAGAGGGATAAGAAGACGACCATGGGGAAAGTACACTGCTGAGATGCGGAACCCAGAAAAAA[G/A]AGGATCGAGGTTGTGGCTAGGGACATATGAGACACCAGAGGCAGCAGCCATGGCATACGATCGAGCGGCTTTTA
4	lg_4_065178335	CTTTTTAAACGATTTGGGTTTGTTCTTAATGCATACATTCTCTTGTTTCCTTGCTTATCTTCCCAATCGCTGGG[T/C]GGATCGTCATCGTCAAGATTCCCCGTATCGTCCCCAATACCATGAGCTCTCATATGGCCGCCTAATGCTCTTCC
4	lg_4_070224033	GGTAGTTCTAATGCTCTGCCTCCTTTCATCACGAAGACGTATGAGATGGTTGATGATCCTTCGACAGATGCTAT[A/C]GTCTCATGGAGTCAGAATAATAAGAGTTTCATCGTGTGGAATCCACCTGAATTTTGTGGTGAATTGCTTCCAAG
4	lg_4_080427848	AGTTTCAAGCAACAAGCTGCTGTTCATTGTGCGTATTGCGATGGGGCATACGATCAAGTCGGTTTCCCTGATCT[C/T]GAGCTTCAAGTCCATGGCTCATGGTTGTTCTTACCTTTCCACCGCTATTACTTATACTTCTTCGAGAAAATTTG
4	lg_4_092790820	GGATTAGGTTTTGGGGGTTGTCTGTTATTCGATGAATAAGGAAAACTCCAAAAATCAATTTCTCTTATTAATCA[T/C]GTAAGAAAAAGAAACATAAATCATGGCAATATTTATAATATCTAGCTCAATCCTAATTTAAACAAATAAAACTT
4	lg_4_105891486	TCTACTTGACTTGTTGAAAACAGAAGCTAGAGTCTGGAAATTGAGTGGTTCCTCCAAGAAAAACTTCAACTCTG[C/A]CGCTCTCTTGGCGGTGGCAAACCGGACAACCGGAGCTCTAGTCATGCCATCTTTAAGGAGGATACTGGTGGCAC
4	lg_4_111704552	TTACAATGGTTTGATGATCTTAGAATTAGATATGGAACAAAAAATGATGGGATTCCAAATAAGGTTACAGTTGT[A/G]TGTGGTGTAGGGAAGCATAGTGTTGTGAGAGGTGAATCTCCTGTGAAAGAATTGGTTAAAGAGATGATGAGGCA
4	lg_4_118051331	TCTGTATGGTGTCTCCATAGGGATATCGAGAACAAAAAAGACTCTTTTGCCCCTAGAAGGCTACAACTACAGTT[C/T]CTAAGTAATCTATCTCTCCCAGTTTTCACTGGAACCCGAATCGAAGGAGGAGACTGTAATACCTTAAAAGTAGC
4	lg_4_128729406	AGAATCCAACTCGAACCATCAAGATTACTCGATATACTGACGAAAAAGTCGTCGTATCTCGGAAGCTTCATTTC[A/G]ATACCGGAAATCCAAGCCCGGAATAAAGTTTTAAACCACTGTGGGTTGCCGGAAAATGAGTACCTTGTTCTTTT
4	lg_4_139328767	TATTTAGCTGGAATTGGGTATTTAGTGGTGCGTAAAAACAGAGAGTCATCACATCTTCTTGCACTTAAAACTCC[T/C]GAACAACGTAGTGCTTCTGCTTCTTCATATGGTCAACCAAGAGAAGACATAGCTAGCATGCAACTTCCTCATAC
4	lg_4_147095946	GCCATTACAAGACCAACAAATGAAACTAGCAACAGCAGCATCCAAGTCGGGAATGACTGTTTCCGGGCTTGTTT[C/G]ACTTCCTCCTCCTTTGCCAATTCCATTCTCTTCACCTCCTTTTTCTCCACCAATGGTTGTAAATTCTCCTCCTT
4	lg_4_156373885	TACCTCCGATCTTGATTCGTAGATGGTGAAGAAGGATCGCCGGAGCAGCGAGTGAGAAAGATCTAGGTTGTTGG[A/G]ATCATGTTACGATTGATATAGGGAAAATAGGGAAAGATATATCAGCATCGGACTACACAAAGCTATTGTTGAAG
4	lg_4_166600579	GTATCTGGTGACATCATAATTGCTACTTTTACAAGGATTTTTTAAAAAGTTTCAACTTCAATCGATTTTGTCTG[T/G]GATTCTTTGTTTGTTTGACTGGATAATGTATAAAGGGAGGTAGAAGATGATTGTGCTTTTTCTTGAACAAATTT
4	lg_4_170046060	TCTCGCATGTCTAACATGTGGAGAGATTTAGCGCGTGACTCCAATGTTACATTGGTTATTGGGTTGTTGTTCTT[C/T]GTTTTGTTCTACAAGACTGTTGTTTTAAGTTACAAGAAGCAGAAAAAGGATTATGAAGATAGGTTGAAGATTGA
4	lg_4_180191084	GACATCAATAGTTTGAACGGCGAACCAAAAGATGGATTTGGGGGCATTCAAAAATCTGCAACGGAAGCTTTTTC[A/G]GTAGGGAAGAAGTACTGGGAAGAACTCGAATCGGGTAAACTTAAATTACCCTCGGAAAACATCACCATCAACGG
4	lg_4_192270210	TCGAGAAACACCCAGATCAATAAACCAGATTAAAAGCTAAAATTCTGTAAGATCGAAGCGAAAAACAAAGAACC[C/T]ATCTCGGATTTCACTCAAGAAAAATATCAAGATCTACTCATAGCAAGTAGCTTTAGTTAGTTGAGATTTGAAGT
4	lg_4_205113271	ATTCTTTGCCCCACTCATTTTCGCGCATTAAAGCTTCTGGGTAGCGCTTTATTCGGGGTTGGAGAATATAAAGC[C/T]GCCATTAAAGCTCTAGAAGAAGCTATCTACATGAAAAACGATTACGCTGACGCTCACTGTGATTTAGCTTCAGC
4	lg_4_212386828	ATGAATTTATAAACAAGAAGCTTCTCAGTTTCATGTTCCAAACAATGTCCCAAAAGTGGCACTAATCTTGTGTG[C/A]ATACCCTTTCCAAACAACTCCAATTCTGACATGTAACAATCTTTTCTTGACACACGCATATCGACTCTTTTCAC
4	lg_4_215186745	TATTTGGTAACCCAAGATTCTACTCTGTACCATTTCTAGAACCTGGTGACCTAAATACCCTTCTTCAACACTAT[T/A]CTGCATGTGCTTCTCAATTGAACTTACAAACAAGTAAAAAGAACAACCTTTCTGTTCTTGGAGCTCTTTCAAGA
4	lg_4_219217570	CCTGTGCATAGATCTTGATCACTGAAAAGTGTTTGATCTGAGCAATCGAGTGATGCACCACATGCCAGATTATA[T/C]GCTTGACATGCTGAATAACATACTCTTAATCTGTTGTTTCCATCTTTTTCACACTTCTGTATTGATATCTGTTC
4	lg_4_230723760	TTATATGCGGACAGTTTTATCCTCAGGCATTTCCGAAGACGCAGGCATAACGACTGAGACATAAGAGGGATATT[G/A]TTGTAATTTTAGGTTTCATAAAAAATTAGAATAAGTTTCCTTCTTTTATGGTGTTCATATCATATGACTTGCTT
4	lg_4_245091300	AAAGTTGAGAAATACCATTTGGAACGTGCGGAGAGCTTTAAAGCAATGGGCTGAGCTTCATGACAGGGGCCTTC[A/G]GTAGCAACCTTATGAAGTCCGTACAATTGCATCTGGATGTCACTTCCTAAACTCTGTAGATGATCATCTTGTTT
4	lg_4_259749353	GAACTAAAGGAGCACCGAGACAAATGCACATGTGTGGTTGACGATTGATAACAGAAAAGAAGCTAACCTTTTTT[T/C]GATCGTGGTTCAAGGGATCATAATGGAGGACTATGGTGCTTATTCCAAAATCTCAGATCAAATTATATTTTTCC
4	lg_4_272182817	AATTCCTTCATTTTGGGATGCTATCAAGATGAAGTATCTTTTGTTTAGAAAGAGAGAGAATGAGAATTGTGTTT[G/C]ATAGTTATATAATGTGTAAGCTAGAGATAAAGATGATTATTAATCTTTTGTTATTTGAACCTTTTTTTGAAAAA
4	lg_4_280771305	CGGAGGGCCTCATGGCGCATCATCTCCTCGATCGAGCAGAAAGAAGAGAGCCGAGGCAACGAAGGACACGTGTC[T/C]ACGATCCGTGACTACAGATCTAAGATCGAGACGGAGTTGTCGTCGATTTGCGACGGTATTCTCAAGCTTCTCGA
4	lg_4_288366068	TAATACTTATGTGTTTCATTACTTCTATTGCTTCCTTCATCTGTTTCATCTGTACTTCTAAATCTTGTTTATCA[C/T]AAACCTTAATATCAAGTTATTTAAAAGACTTCAATGTTGCAAGTTACTTTTCCTAATATTCCCTTTCACCTACT
4	lg_4_298272159	ACTTACCCTGTTTTTCGATCCTTCCAAACCCTACTTTCCATCGTGATCGCGTGATTATGCCGAAAGCTTCTCGA[C/G]AACTTCCGTCGAGTTGATTCTTTCCCTTTTCTCTACTAAGAATTCATTTCAATCTGGTTTTTGAATCGCTTTGA
4	lg_4_308156420	AATTGGTGCAAGAAGTTGAAAACTTTAATCAAAGAAAAGCCCCTGAAGAATCAGATATTTCCAGAAACCCCCCT[A/G]TATTTTCCTACTTGGATCATATTCGGTCCTATCCAACATTTATGTTTGGAGGATCTGTTGGGTCCCGTGTTGCT
4	lg_4_317950895	TGAAGAAACTAGAAGATGTGAAAGGTGTTGGCTTTCAAATCACTGAAAATGAAATTCAAGAATGTGATCCAAAT[C/T]TGCAAAAAAGAAATGAAATTGTGGAAATTAATTCATTTAAAAATGAATTAAATAATAATGGGTCAACACCTCCT
4	lg_4_325639812	AGTAGTATGAACAGCACCATCGACCAAAATCAGAATCAAAATCAAAACCAGATACATCGGAAGAACACGAAGAA[A/G]AAACAGAGATTGTTTTTTAGTGGGTGTAAATGCTCTGCAGATTCAATCGAAAGTACAGTAAAAGAAACAAATCC
4	lg_4_331612061	CGTCCCGGAGAGGCAACATCATGTCCTCGCCCAGCCTCTTGAATCTTTGAAGTTATGATGGCAAGGGAAGCCGT[A/G]CAGGATTTCACCCTGCTTTCAAGTGAAACAATTCTAGCTGCTTTTGCGTTTGGTGACAAGGAACGCGCTCTAGC
4	lg_4_340072119	TCGATCATCTTCTAATTCAAATAGCAAGATTACAAATTCTCCTGAAAAGATAACCAACGAAGTGCAAAATTCAG[T/C]GAAGAGACCTCAAAATAAGCCTGAAATTGTCGAAAAACGCACTCCTTCTAAACCACAGGTAACATCTGAGATCT
4	lg_4_348066968	TTTAGAGTTTACATGGCTGGGAATTGGCGACTTAAAGACACAAGAAATACTTTTTAATTTGATGGTAAAAGCCA[A/G]TGAGTTTGTGACACTGGCAGACTTCACAATCTGCAATTCAACTTATGAATTGGAGAAAGGAACATTTACTTCAT
4	lg_4_364803299	GTACCAACCACACCACCGCCATCACCCTCCACCACCTCAACCACAACCAATTTCCCTCGGCGGAGTTAGAGGAA[G/A]CAGTTCTAGTCCGGCGGATTCCCCATCTCCACCTCCGATCTCCTCATCTTACTACCCATCAGCACCACACATGC
4	lg_4_375657989	GAAAGATCTAAATTGTTTCTTCGTTCACCCTTTGACCTTGTCTGTTCAGCTAACCTTGAAGCAGCTGCATACCA[T/G]AGCTGATCCTCCGAAACTTTTGATTGTCCTCGAAGTTCATCTCCCAATTGCCAATAACTCTGCATATTCTCCAT
5	lg_5_000045637	TCTGCCATAAACATCTCTGACATGTCCATTCAAGCTTGCCAAGCTTTTCTCAGCTATATATACGCTAACATACA[G/T]TACCAAGATTTTCTCACTCACAGACTCCATCTTCTCAGAGCTGCTGACAAGTATGATGTTTCAGATCTCAAAGA
5	lg_5_009970586	TGCGCAAATTCTTCTGTATCTTCTAGTATCAATCGAATTATAGAAATGTCAACTAATTACGCAAAACATGGGAC[A/G]TACAAAATCTATCGAGGCATGTGAAACAACATTAAAATCATGGAAAGTGAATATAATAGATTTAAAAGAAATAA
5	lg_5_020348893	CTACCACCACCGCCGGCGGTGTTGACGTCACTTAAACTTCTTCCCAGTCCAGCTCCTCCACCATCGCCGTCGAT[G/A]GTGGTGTTGATATCACTCAAATTTCTTCTCAGGGCAGCTCTTTTTTGAAATAAAGTCGGTGGAGCTCCGGCCGA
5	lg_5_020440702	GCCGCTCACCAACAATCATCATGAAGGTGTCTATACATCTTGGTCGTGCTCGCATGGATCAAAAATTTGGACTT[A/G]TGAGCCTCATCCAAAGTCTGAGGAGCCACATATGACACCCATATCTGACCAAATCAAATCAACAAACAACAAAC
5	lg_5_026572677	TTGTTAAAGGGCCCCACAAACTTTTGATTTATAGGGCAAATGCATGTGCCATTGTCTAAATACATCATAATCAC[T/A]AGTGTTGAATTTTTGATCACGCATCATAACCTATTAAAATCGACCTAATGAATGCTTGTTAACATATTAAATAA
5	lg_5_031621322	ACCATGAGAGGAACATTGAATGATCTAAGATACCTGAGACAATCTGCATGACCTTTCACAGACAAATTGAAGCA[C/A]CCTAATCTATCACCAGCCAATGAATCTGCCCCACATTGAAGAACCACTGCATCAGGCTGATAAACCTCCATAAC
5	lg_5_038054384	TATTCTAAATATCATATGACTGATTTTGTAAGTGGGGAATCAAGACAAGAAAAACAGGTGTGAATTTGGAAATT[T/G]GTACGGAGAAGTACGGACTAGTGGACTACGGATGGTACCACCACTTAAATGGTTTTGGTTGGGTGAGGGTGAGG
5	lg_5_050011590	TTGAGAGATGAAGTTCGGATACTTAAAGAGCTTCCAATTAGGCTTAAAAAGAGAGTGGAATTAGGACTCATACA[T/C]ACCATGCCTCCCATTAGTTGGTCTGATATTTCATACTACCACAACCAGGTATAATTTTATTTATAAATTTATAA
5	lg_5_058125004	TTTATACTAATACAATTTGGATGCAATATTTTGAAGATTCCTTCTCGTTTCTTAAATTTATTAATTTTGGAGTT[A/T]TTGGAGAATCTTCCCGGTTATTTTTTTGCGGACCCCGGTACCATATTGAATAAACGGCTATATCATTTAGAGCT
5	lg_5_067612608	ACGCTCTGCATGCCCACAAGAGTAGCTGCGATAAGTTGCCATGCATTGTCAGCTTTGTTCATCCAATCAGGACT[G/C]GCATCACTGGGCAACAGATTTGGAGGAAAGGCAAATGGTGTGGTTCCATTGAAGGGTGCTGGTGGTGAGAAACT
5	lg_5_080139255	AAAACGGCATTTCTGTAAAAATTATAGAGTATCATGTAACCCATTCGTTGGTAATTCCAATGTCCATGAACCAA[C/T]AAAAGAGGAACAAGAAACCGGAATTGGCCCATGGCAAAATCTGATGCCATTACAGCTTGACGCCCCTCTTGCCC
5	lg_5_094447445	GATGGAGAAATGAAGTACTTTCCTTTAACTATTTTTATATAGTTTTATTTTATTAAATTATATTTTGTTTAATT[G/A]AAAAAATAAATTTTGTGGTAATACGTGGTACCACATTCATCATATTTATGGGGAGAAGGAAATAATGACGCTGA
5	lg_5_108301289	CAAAACACTTTCATGACTAGGAAAACAAAGGTCACAGCTTGCTTTAAGCAGCCTTCAAAAAGAAACAGCCTCAA[C/T]CCAACAATATTATCAACAAACAGCACCTCCATGAAAACAGTAGGCCACATGGCAACCATGGTTCCATACTGAAG
5	lg_5_113158580	ACTTTCCTTTTATCAGGGTAATCCAAATACACCCGGTGTTGTTCGTCGTGGGACAATTTCCCATGTAGTGGTAA[C/T]GCAACAGTGGACATAAGTTTAAACTGTTCACATGCCCATTCAACCTCCATTTGAGAGGTTAAAAACGCGAGAAT
5	lg_5_119039614	AATCGGTGGCTTCTTCTGGGTGAACTCTCGATTTCCCCAATTTAATAACACCCATATGACTTTTAGCGCCATTC[G/A]TTAGCAATGGGGCTGATGAAATCTTGTGTTCTGGTATTTGCTTTTCTGGGATTTGCCATGAATGTTCGAAGTTT
5	lg_5_122144297	TATGAATAGAAATTCGACATACTAGTCGAGGCCCTGAATTATACTCGTTTAAAATTGATACTTCTTGAATGTTC[G/A]TAGAGTTTAGATCACTATGGCTTTGTTAGCTTATGAGAATTGGATTGCACACCAACTGTTTGATTTAATGTGTA
5	lg_5_145553373	TTTCCATTTCCGGAGATCCTGGAAACATCTTCAGGCGACAAAGAATTTCTTAAATCGAGAATCTCTTGTGCTGT[C/T]AAGCAGATTTTACCCCCTTTTCTCGAACCTGCAATTGTGATCTCACGAAGCATTGGATGCTGAACTAATAAACA
5	lg_5_156800385	CTACCCCTTCCACCTACTTCACCTACTAGCCCTCCTGCTCCTTCTTCATTACCAGGGACCCGAATTTGTAGCTC[G/T]CCTAATAGACCTTTGGTTGTTGGATCAAATGTGAAAAATGTTGGTGTTGTTGAAACCTCAAATTGTCAAGTGTC
5	lg_5_170001889	GAAGAGGGCGCTTCAGAGATAGAAAAAAGACAGCTTCCTCGACGTGAAGACGTTCCTATTACTGGCAATGAGAC[T/A]TCTGATAAGCTTACTACTGAAAATGTCAGACTCAAGGTAATACAATTAAACAATTACATTATATATATTTTTTA
5	lg_5_170055747	TCAAAATTTTCTAAAACATTTGGATTTGATGCTCCTCTGTCCCAAATTTTTGCATGTAAATAACCAAATTTCAC[A/G]TATGTAAACTTTTCCTCTTTCATCCCCTTCATGTTCTTGCTAATTCCCCCTTTTCTAGCCCTAATTTACATTTC
5	lg_5_177191070	AAAACGCAGCCAAGGTTTTGGATTACTTGACATGGACCATTGTTGCCTTATTAGTGGGTTCAATCTTGTGGCTT[G/T]TAAAGACTTTCTTGCTCAAGATTCTTGCAACTTCATTCCACGTCAGCAATTTCTTTGATAGAATTCAAGAATCA
5	lg_5_184109598	ACAAAACACTTGCAATATCCACAAACACAAATCTGTAATCTTTTGAATCAATATCTGTTATGCAAATGAGTCTA[C/G]CAGCTACTTGATCAAGATTCCTCAGCATCTTGCATTGGCTCATCGGAATTAGATGTTTTAGCAACAGAATCTTC
5	lg_5_191916439	AGTTCGAATGTAGCAGATGAGAAGGCTAACTCACTTGATTCATGTTCGGATGAATGAGCTTCAATGTTGTTCCA[T/G]GAATCTGCTCCTCTGATTTTGCTTTCTGTGCTTTGAGCTGAATGAACCATTTTGGCTATGCTATCTCCATGTAA
5	lg_5_200366936	TAGCTACAACGATTCGAACCTTTGTTGATTCTTTTTATCTTATTCACATGGCTCTTCAATTTAGAACTGCTTTC[A/G]TTGCTCCTTCATCTCGAGTTTTTGGAAGGGGTGAACTTGTGATAGATCCTACACAAATAGCTAAAAGATACTTG
5	lg_5_207014690	ATTAGGTTTAAAAAATCTATGGACCAAAATCATCTTATTCTTTTTCTCTTTTAAATAATTATCATATTGATCCG[C/A]TGTAGCAAACCTTTTAAAATTATATTCGCGAGTTTCAACCATTTTGTAGGAATGATTAGTAAGAAGTAAAAAGG
5	lg_5_214242526	AAATTCCTACCCGCTGCTATCGTTTTCTATCTCGCAATCTTCACAAACACGAATTTATTGCGTCATGCCAATGT[A/C]GACACGTTTATCGTCTTCAGATCCTTAACACCCCTTTTGGTAGCAATCGCCGACACCACTTTTAGGAAGCAACC
5	lg_5_235845241	TGGGTGAGTTTGGAAACGAGTGGGGAGAGAGTTCCGACGTAACCGGCGCGATCGAAGGTGAGTTGGGTGACTCG[G/A]TTGCCGGAGCAGGAGAGGCCGCAGAGGAAGTGGTCGACGTGATGGTAGGAGCAAGGATCAGAGGTGAAATTCCA
5	lg_5_255102715	TCTTCGCCCATAAACCCTTCCGCCATCTACAACCCTAAAATTTCCCAAACATTCCGACCGCCATTAACGATTAC[T/A]AAGAAAAAATAACCATCTTTCTCGTTGTCTCAGCCATGGAAATCGACGGGTTTCTCTATGAAACCCTATCCCCT
5	lg_5_270336853	TCATCGAGTTAACAGCCCTAGATTTTCTGGTCCGATGACTCGCCGTGCTCAATCATTCAAACGCAACACCAACA[C/A]CACTAACGCTAATAATACGCACCATGAGATTGATGTTCCACTTAACTCACCTAGATCTGAACTCGCTGAAGGGT
5	lg_5_283267825	ATCGTCGTGATCTTTCTCACAAGTGTCGGATCTGTACTGATCTCCGCGTTGCTTCTTGGAACGGCGGTTGTTTC[T/C]GCTCATGGTGCTTTCAGGACTCCAGAAGATCTATTCCTTGATGAACAAGAGCCTGGTGCTTCCACCGGATTTCT
5	lg_5_296074164	AAAGTCAACGCAAACATCGGAAACTCAGCTGTTGTTAGCTCAATTGAAGAAGAAGTTCACAAGCTTCAATGGGC[A/G]ACAATGTGGGGTGCGGATACGATCATGGATCTATCCACGGGTCGCCATATCCATGAAACCCGTGAATGGATCCT
5	lg_5_301038425	TTTTTAGAATAGCATGATTGATCACCAAACTAGCCAATCAAAGTTTTCCATAAAAGAAGATTAATTTGGTAGCG[T/A]ATTTCACTCTGATGTTTCTTATTTTCTTCAATTTACATAAAATCAAAGCAAAATGGAGTGTTTTGAGTTTTGAA
5	lg_5_306037030	GCAATGTGTGTTCAAGAACAACCTAATATGAGACCACTTATTGCTGATGTTGTCACTGCTCTCAATTATCTTGC[T/G]TCACAAAAGTATGATCCTTTAAATAACCCTGTTCATCAAAGTTCAAGGAGGTCTTCTCGTACCCAAAGATCCAT
5	lg_5_311933262	TTTTCTTCATCATCTGTATCTACCATTATACAACCAGACCTTGTTTGCACACTCATTCGTCTAGGAACATATAC[G/A]TTCAAATAATAGCTCACTATATCTTTCTTGGATTTCAATGGAAAACATTCCAATGCAGGTTTTATAAAATCCAT
5	lg_5_321105314	ATAGACCCTGCTTTTTTTGGATGTTTATCAAATATCATTTGCATAAGTTGAGCTGCTAGGTCTCTTTTCTGTGA[A/G]CTGGTTTTCAGTAAGGTCACAAACAGTTCACGTTTTTGCCGGGAAGATAGAGAATTTACCCCTGAAAGATCTTT
5	lg_5_330037035	CCAGATTACTCGACATCTTCAACACGAAACACCTAGCAATTAATCAAACACCTGGTATCCCTCTTCATAAATAC[T/C]CGCGATAAATCACGTAGTACCTAGAACGAGATGCATGTTAACAACAGTGTTTGGGCAAACACAGGGAACTTACG
5	lg_5_339113848	GCAGAGTTTGATAATTCAGGTCCAGGGTCGGACACTAGTGGGAGAGTTACTTGGCCCGGATTCCACATCATAAA[C/T]GCCACGGATGCGGTTAATTTCACGGCCTCAAGTTTCATTCCTGCCGATGAATTTCTGCCTCAGACGGGAGTGCC
6	lg_6_000290595	ATTCCCTTTTTGCCCATCCATGCTTCCGCTTTTGAAGATAGAAGCTTGTGGATCCCGGGCTTGTTTTCACCCTC[G/A]TCACCTGAATCTCCCAAGGGCTTTCCGGTAATTTGGTCTTTTGAAGAGAATCCTCCTGCAAATGGTGATTGAGG
6	lg_6_015001986	GATTCATCTATATCCTCAAAGCTAAGTTTGTGTTGTATTGATATTATGTTTTGTGATCTAGGATCCATGGGCAG[T/C]GTGAATGAAGGAAAGCTTAGGTTCTGTATAGACAGAGGAGGCACATTCACTGATGTCTATGCTGAAATACCTGG
6	lg_6_029982551	TTGAAGTAAACCCTAAAGTTTAAATTTGATTATAAGAATCTTGGATGGAATGATGAAAACTTTGAAGTGAGTTG[A/G]TGAAAGTTGTTCAAGAACTTGAAGAAGCCATGATGGAGAAGGAGGTGATCAGTTCCAGCTAATATATATATTCT
6	lg_6_035608767	ACTAAAATTAGAATTCAATTGGCTTGAATCTTTGAGATCAAAAGCTAGTTGTCGTACAATGGTGGTAAGATACT[T/G]GGTTCCTTTTGTCGCTGGAAAATAATGTAAAAAGCTTTGTACTTGTCTTTCCATTTAAGGATTCATTATGCATG
6	lg_6_042587196	AAGATTTGAGTTCCCCTCACGAAGCATTCCATAGGATCATCAAACTCGTTCTGCAAAACACCCTGATAAGGGTA[T/C]TTAACCAGTGAAAGATAATGGAACCATAACCAATACGCCGGGATTCGATCACGACTGATGAAGAAACCACTGAA
6	lg_6_045939888	CAAATATCTAGGTATTTGGCTCACTTTTTAAATTGTATCACATTTATTTCATGGTTCTTGATCGAGTGATATGG[T/A]GGGGATCCTACATGGGGGTGGAAAGTATGATCGATTGGGCTATCATCCTAGGGCTAGAAATACAATGTATGATT
6	lg_6_051019880	GTACAGTTGCTGCTTGCTTACCGAGTTACTGAAGTATCGAATACTGTTTTCCTAGTAGTTGTGTGCTGTTCGCT[A/C]TTAGGTTTATCTCAATCCACAGAAAATATATTTACAACAAAATTCTCTTTCATGCATGTTGACATCGGTTAGTG
6	lg_6_057741714	GAGTGCATCTCGGAGGCTGTTCCAAATGGTACATGGTACTGCAAATACTGCCAAAACATGTTCCAAAAGGAAAA[A/G]TTTGTTGAAAGAAATGAAAATGCAGTTGCTGCTGGAAGAATCTCAGCCATTGATTCAATTGAAGAAATAAAACG
6	lg_6_064714054	CTATGAGCTATTTACCTCGATTCCAACAAAAGATGTTGCATTATGGAATTCTATGTTATCTTGTTATGTTGAAA[A/G]CGGATTAATCAATGAATCAATACATTTGTTAAATAAAATGCAGTTGGAGGGCATTAAGGTAAATGAACGAACTA
6	lg_6_070532587	AATAACAATAATTGGAACGAATTAGGCAATGTTGGAGTAGGTAATTATAATCCGCCTACTCTCAAGGAACTACA[A/G]CAACAAAATCGATTGAAGGCCAGAAGATACTTTTCGAAGAAGAAACACAATCATGGTGGTAAATCAGCTCCTTT
6	lg_6_082604717	TCAATATCAATATCAACCCCGGTTTATGATATGCCAATATATGATGTAGAAGAGTCAAACAACTATGATAAACA[C/A]GAGTTGACCATGTTGCCACAACCATCTTCATGGTTCTCTGGATATGATAATTGTAACATATAGGTATGCAAGTT
6	lg_6_084665981	TTTGAAGAAAGAAGTCTCTCAAGCTCTAAGGTTATGTTGTGTTTCCTGTACTTTTTCAATTTTATAAGCTCTAA[C/G]TCAATTTGTATTGAATTATTGATGATTAGCTTTTAGTGCAGGGCGCTTACAACTGAGTATGATGATTTGAACTC
6	lg_6_086275195	ATGTAATCAAACGGGTTTATGTTAATTTTGATTTGTGTCTTACCCTCGCGTTGATAATGACCCAACAATCTTTA[T/C]TATTGTTGTGTGGAGAGACATCTGCTAAATTGAAAACCTTGTTAGAGTTCATGATCTATTTCTATGCTTTGATG
6	lg_6_102173703	CCAGGAGGGTTCTTCTTTCAACTGCGCGAACCTCTTGACTGTTCCCATATGCACCAAATTCAGATTTTGGTGAC[A/C]AAAAATGCATGCGTATAATAGCATGGATATGTATAGAAACGCTACTATAAATATGTACGTTTGGTCTTCATCTT
6	lg_6_118523033	ACATGAAGGCTCTCCGAAGCGCCCTCACTCAAGGCTCCACCACCCTGATATTTCCCAAGTGTCGCCTCAGAATT[C/A]GCCTTGCACCTAGCCAAAAACGCCTCCTGAGCCTTCTTAACATTCTCTTCTTTTCCACCCCAAGCCTTAAGTGT
6	lg_6_124691442	TAGGTTTTTGGTGCTGAGTATGTGTCACTCCATGTGAGGAAGAGTAACAGGGCAGCATTCAATTTGTACACAGA[G/A]ACATTGGGATACAAGATTCATGACATGGAGGCTAAATATTATGCAGATGGAGAAGATGCATATGATATGAGGAA
6	lg_6_130407499	GGAGTTTATGGTGGACATTATCAGGCGCCTGTTGGTACGGTTGGCCAAACAACAGCTACTGGAGTTGTTCCTGG[T/C]GCTGTGCAGCACCACCACCAGCACCCTCTTGGTGCGGTAGACCCGGTCACTGGAACCACCGCTCCAACTTATCC
6	lg_6_137272566	GTTCCTCCGAGAAGCAGGATAGATTCACCGAGAATCCCGTCGTCGGGTATAAACCGGAGTCATTTCTTGGACTC[A/G]TTGTTGAAGACTCCGGCGACGTGGCCGGCGGAAGCGCTGCCGCATCAGACTCAAGTTTGCGTGTCGCCGTCGAT
6	lg_6_145190130	TCAATGTACTCTTTATACAACTCCAAGACCTCATTGTGGCTAACACAACCAGGGTTAGTGAAGTTGTAGATACC[A/G]GTTAGGTTTCTTTTTGCCATTTCAATGGAGATTGGGAGGAGTTCATCAAGAATGGTCATGGAGTTTGGAATGTC
6	lg_6_153059134	TGATTGAAGAATTCAAATGTAAACCCATACAGACCCGAAGCTTTATCCCAATAAAAATCCCACACTGCTTGTTT[C/G]ACTTATTCTTTAGTAAATCGTATTCCAAGATTCACCATATTTTTTGTAAGAAAATGTTTGAGAATTAAACATTT
6	lg_6_159027279	GAAGAAGCCAACGGATTTCATATCTTCTTCGCTTCGATCCATGGTGGTTTGTGTGGGATTTTTGCAGGTGAAGT[G/T]GTGTGTAGGTAGGTGTATGAATGGATAGAATCGCTTACCCTTTATATCTAACTCACCAATTTATTTAGTGGGAT
6	lg_6_165015257	GAAGCAAGTGCTTTTAATCCAGCTTGTGCTTGTTCAACCTGTTCAGCAACCATAGTGCTAAGTTGTGCATCAGT[A/T]GCCTGAAATAAATGAAAGGAAAAGAAAAAAGTATGTGAGAGATAGTATACACAATAACAATTGAACATAAGACT
6	lg_6_170395866	ATCACTCCTTGTTGTCTTGCTGAGGATCCCGACTAAATGCAACATATTATTACCATTTTCGTCTTCAAGATCAA[C/T]TATTGATTCCTTCATTGAGCCTAGAACATGCAATAGGGAGTAGATACCCCTATATCGATGTGTTACAGCAACAT
6	lg_6_175042701	TGTAGTTAGGTTTTAGGGGTTTAGGGATGAATCAGAATAAGATCATTAGATAATTTTACATTTTGTGCTTAAAA[C/T]GCTTCCATCTTTTTTGCAGTTAATGTGCAATCATTATCTGGATCACCTGCTAACTTTCAAGTTTATACTGCACT
6	lg_6_183452453	GAAAAAGTCGATCGACAAATCGTTTCAGTTGAAGATCTTAAGTCCAAACTCGAAACTGCTTCAGTATTACTTCA[T/C]GACTTGAAATCCGAATTAGCTGCTTACATGGGCGAAAATCATGAGAAAGAAATGGAAAATAACGAATCGTTAAA
6	lg_6_186234675	CAATCTGTTCTAGTCTCATCTCAAGATCCAACAATCATAAAAAACAAAATGGTTAAAATTGTGGATCATGTTTT[A/G]TTACTTCACAATGGTCTAATCCACAAATTCAAGCTTTCACATCGAGACCTTCAAGGTGTTTGTGACATTGATAG
6	lg_6_193093156	GGTAGAAGCGCCGGGTTGTGATGATAATGCGCGAGTTCCAAGTATCCGAACGGATTTCGGTAGCAGCTTCAGGA[A/T]GGAAACTCGGAAGTTGGTCCTCGTCTTTGTATTTTGTAATCGTATTTTTCATAAACTCAAACGCCATATATTTA
7	lg_7_000391455	ATCTTAACAGCCAGAGCATGATCCTTAAGTTCCCCTTTCTTGCCCCTGGCGTGGCATGTATGACCGAAATGCCC[T/C]CGTCCTATCTCCTTCCCCAATTCGTACTTTGCTCCAAAATTCTTATTGTAACCGAAATTCTTATCAAGAGACTG
7	lg_7_010635164	TTTTCTCTTTTTGTTTTATATGTTATATATGTAAAAAGAACTTCATAAAGTAACAAGTACCACATATATGCAAT[G/C]AATGTGAAACAAAGTTGAATAAATGAGTTTATACCAGTTTCATGTTTAGTAGTTGATGGAGGTCAGATTAACAG
7	lg_7_021291267	CATTACAAGAACATCAACGGAGAAGGGCCTGAAATATATCTTAAAAGAGAGGATCTCGGCCATGGAGGATCATA[T/C]AAGATGAGCAACGTCATTGCACAAGCACTTTTGGCCAAACGAATGGGCCAAAAGAGCGTTATAACAGCTACGAG
7	lg_7_033387034	TGCCTTCCCATCAGCCCTTTCAAAAACGGATACAAATGAAGAATCACCCAAAACGCAAAGAACACCTTCCCAAA[A/C]AGCGGGCCCCACGCCTCATACCCTTTGTTAAGCGCATCGGAAAATCCCGCCACCACTCCGACCAAATTCACAAC
7	lg_7_045594790	TTTCTACGAGATCGAATCCGTACGAAAGAAAAGAAGTCGCAAGGTTTATTGTTTTTCCTTCGTGTGTTGTATTA[T/C]TTTCATTCGACTTCTATCTCTATATATGTCTACATTTCTCTGACTTTTTCTGTGTCTGTGAATTCACATCGAAT
7	lg_7_058208055	ACGAATTCAGAGTACATATTTGTCGGGCTGAAACCGACATTGTATGATGGGGTTTTAGGAAGCTTTTGGTAACC[T/A]TCGGAGAAGTAGGACTTGAATGTTTCAATGCTTCTTTTGAACAGCCTTTTGGTCCTTTGAAACATTGCCAAATT
7	lg_7_066248026	ATGTACCCCGGAATGTCGGATTCCGGTTTCCCGACCGGAATCGCTTCAGCGGCATCACCGGTTCCCATGACACT[A/C]GCGACATTTGTTTCTTCGTATTTATGAACCAAGACTGTGAACTTTAAGTGATTAAACACGTAATATGCGTCTTG
7	lg_7_070302136	TTTGAAGAATTCGCTAAGGCTCTCGGGACCCTTCCCGTAAGCTTATTCGACCAAACCAAAAGAAACCGTAGCTC[G/T]TGGATTTCACATTCTTCGGTCAATGGAATCGGACCACTAATCGAATTATTCGATATATCAACATACTCTAAGAC
7	lg_7_078029918	AAGCTCAAGCTGATGAGATCATTATATATTTTATCAGATAATCAACTAGAAAACAATTAGGAAAACAAGAGGCT[C/T]GACATATGTTTTACTTTATAGGTTTTATTGTTTCAATGCAAAGATAATAATGCTAATTACATTTCATATGATAA
7	lg_7_085611963	AGGCTATTGGATTAATGTTTATGTGAAGTGTGATACCGTTAATGCTAGTATTCGATTAAAGGGATAGGAACGGC[C/T]AGAAAGAAAAATGTAATAAAATTTAATATTTGCCCCCACAAGGCCACAATTTCGAAGCCGGGCAATACAGCTTG
7	lg_7_108877466	TGGCCAGGATGCCACTTGTCATCACACTTATAACACAAGCCTCTTGATATCTTCTCAGTGATTTATTTGTGCTT[T/C]CAATCCCCACCAAAATTCCGCATAATGCTACTCATTTTCGTATTGGTTGAGAAATAAGGAGAAGAAAGTGTCGG
7	lg_7_116952249	TAGTGTAGACAAGAGAATAATAAAACCATTTGATCGTTATATATAAGACCAAATAGAGAAAAATCTAAGGATGC[C/A]TACGAATGCTCAATTCAAACTAGTTTTTGACAATTAGAAAATGAAAAATTATGTATGTACAAAAATGACATGAA
7	lg_7_126358820	GCCTTCCTTTTCTCATCAAACCCCAACAAGATCCAATCCATGGATCACAACTCCTTTGAACGAAGCTACATAAA[C/T]TCCATCAATGGCATCATCATCCACCCATCACCAACATACAATACTTACAACACCTTCAAACCACTCCCGGTTTA
7	lg_7_140244043	CTGTGACATCTCTTGTTGAAGAGAAAGGGGTTGTCAGAGGTGTTCGCTATAAGACCAAAGCTGGACAAGACATC[G/A]CGGCTAATGCACCACTTACTATTGTATGCGATGGCTGTTTCTCAAATCTCAGACGAGGTTTATGCAAACCTGAG
7	lg_7_147089132	CACTTTACACGCTTTAATAGCATCAGAAACAGTAACAGTTTCAAGAATTATTCCAACTGCTAGTTTCACATTCA[A/G]ACCTTTTAGTAAGTTTTCATGAAGATACATGTTTTGACTACAACATAAATCATAGTATTTGATTTGAAAATGCT
7	lg_7_154628975	TTTTCAAGATTTGCTTCATAATTAGCAACCATGTCTTCTTCCAAATCATCACCAACTTCATAAAGAAGGTTTAA[C/A]CCATGAGATATTAATGGCAGATTCATGCCAAGTTTTGATGTCACAACTTTCTCCACCACATCCCTCAGTTTTGC
7	lg_7_158098396	GCTGGATCGTGTAATCCGGCCGTCGTGAAGATCGGAATTACTTTCTTGGGGCTGTGTTTGGTGGGTTATCTACT[A/C]GGTCCACCTTTATACTGGCATGTTCTTGAAGGGTTAGCCGCCGTACGCCGCTCATCCTCCGCCGCTTCCTGCCC
7	lg_7_163175255	ACAGCGTATCCAAGGCCATGGTGGTAAACGTTCCAGTATATTCTGTATTTGTTGTCGGGTTTAGGCCTCAACAG[T/C]AGAGCAAAAACCTAAAAAGATCACAACCACATGATCAGTTTTAATGTCAAAGATATGGAGTAGATTCGTTGACA
7	lg_7_165025133	ACTATTACACTTAGAGAGATGTGGGATGATATTCGTTCACAATATGGGAGATATGCTGTTAATGATAAAGAGGA[T/A]AAGGATGGGTTTTTCAATGCAAAAATGTGGTATTTCTTGGATGAATGTTTCAATGTTTGATCGCATACAATAGT
7	lg_7_167090218	AACATAGCCAATCTTCCATTCTTGATTTCTTTTAGCTTCAGTTCCTTCATTGACTTCTCATCTTTCCCGAACCC[G/A]AGTGGGTTAAAGAACGGCCCACCTGGGTATGCCGGGTCACCCGACCCTGAAAAACCTTTCTCCAACCCCAAGAA
7	lg_7_170483320	TACACGACACTGATCATGGACATTGATCCTACTAAACCTAAAGGAATATCTGTTGCAGGTTTTCTTGTTTCTTC[A/C]GCCATGTTAGCTACCATGTCAAAACCAGTGTAAGACCAGTAAACAACAGCTGCAGCTCTGAAGACTCCTTCAGG
7	lg_7_175169595	TTCAAGAAACACACACAAGTCCCAAGGTATACTTGCTTTCTTCGGGTGATATTTCGCTTTCAGTTTTGTTGTCC[A/T]TAAAGATTTCGAATTTAATCGTTCGACTGTCATTTCAGCGTCTTTCACTTTAAAACATCAATTATATTACATCA
7	lg_7_179283855	GGGTCAAAATATTGGCCACCGGGGTAAAGGTTGTTACCGTCTCCAACGCCTTCAAGACCGTTGATGCGGAACCC[C/T]TCAACAAGACCCATCAACACCACCTGGAATCCGAGCACCGCCAGTATGCTTTGAGCATGGACAAGGTTCGGGTT
7	lg_7_183988090	TGACCTTGCAATTAAGCCACACCTCCAATTATTTACAGCCTTTGTTTTAATACATAAAAATCATGTACAGTTCA[G/A]CTTAACATTGAAAATGATTTATATCTAACATCATCAAAATTCAACGGCCGAAAAACGAGGTCATGCCATCATTT
7	lg_7_185076487	TCCTTTCAGAGAATTTTTAAGTTTCGATATCATCTGATATGACATTTTTCTAATTCCTCGAAACTAAAACCTGA[T/C]AACTAACAAGCTGTTTTATCAACTTATTTAGGCATTGCACGAGTTCACAAATATCAACTTGCAACAAAACATGT
7	lg_7_187021546	GATTGTTGATTAAAGTTTTGGTTATCAATTTAGGCAGCAGAGGAATGTACTTCAGTGCTTGAGCTTGATCATGA[A/G]CATACAGGAGCCTTAATGTTGAGAGCTCAAACATTGGTCACCCTTAAAGAGTACCACTCTGCACTCTTTGATGT
7	lg_7_187060181	GGGATTGATAATAAAGATCTTTATCTATCATTTCAAGGTCTACTAAATCGCAACAAACAATAAAAATATTATTC[G/C]ACATATATGTATTATTAAATAAGCTTGACATTTTTGCCTATATATATGCTAATGCATAAGGTAAGAAAAACATT
7	lg_7_188739440	GGAAGGAAGTATAGGAACAGCATAAGACCTAACAGAGTGACCGGATCCGGTTTCTGGAAAGCTACCGGCATCGA[T/C]CGTCCAATTTATTCCGGCGACGGATCAGTCTGCATCGGTCTCAAGAAGTCACTTGTTTACTACCGTGGAAGCGC
7	lg_7_190055210	AACTACAGCCGTATCAGCAATCCATCGTTTCACCTTCACCTCTTTCTTCCTTTCAATCCAAAACCCTTAATTTT[G/A]CCCGCTCAATATCTCTGTTTGCCGCCAAAAAAACAAGGGTTATTTCCAATCTTGATTCTCGAGTCAATGGTGCT
7	lg_7_194088081	AACCGAAAGAGTATACGCTATAACCACAATTTGGAAAACCAAACCCATCAATTCCATATACATCCAAGAAGCCG[T/A]ATTAAACGGGTTCGACCCAATATCATCTGATCTTGACCCGTTTTGGTAATGAAACACCCTTCTTGCAAAACTAT
7	lg_7_194089078	GGATGAATCAAGCTACAACTAGGGTAGATGACATGATGACACTGGAATGGAAATAAAAGAAAGAAATATAGGGG[T/A]GGGAAAGAGAAGAAGGTTGGAGATGGTGGCCAAGAAACACAACTGCTTTGCTTTGAATCAAAGGCAATGATATG
8	lg_8_000481920	ACCAACTCTCCCCTTGGATTAACCGAAAACGCTTCCGTACAGCTCAAAGGATGCAATCTGATGCCGCATTCACA[A/G]TAGACAACGTCGCACGATTCGTTCGACCTCATCAATTCTATCCCTTTGCTCTTCAGTCCATTTTCAAGGTTATC
8	lg_8_003245029	TGGTATTGGGGTAAGATCGGGATGCATTTTTGGACCGCATTCGCGTTTGCTTTCCTGTTTACGGTTTTGGAGTG[T/C]GTTCGCTGTGCTCTTGCTGGAATGTATGCTGATGTCCCCTTTGTGTCTGATGCCGCTTATATCCAAATCCCTTA
8	lg_8_006891213	CAGGAAGAGATTTGGGATGCCAGAAGACTATGGATGGGAAGGTGAATGAGGACAGGTGTCACACTGATATCCCT[T/C]CTTGTTGCCTGAAAGCTCAGGCATACACCCCTGACCCTGAGCTTCAAGCCAACTGCCATGCAACAGTTGTTTCT
8	lg_8_017046190	AAGAATGATAAAGATTTCTTTGACCAAAGTTTAGATGAAATCAAGCTTTTGAAATTTGTAAACAAGTATGATCC[G/A]GGGGATGAACGCCACATTTTACGCCTTTATGATTATTTCTATTTTCAGGTGAGAATATGAAAGTATCTGACACA
8	lg_8_024020285	GAAGAGTCGTATCCTTACACCGGAAAGTCTGGGGAATGCAAGTTCGACCCTGAGAAAGTAGCCGTGAAGGTCGC[T/A]AACTTCACCAACATACCCAGCGACGAAGATCAAATGGCTGCCCATTTGGTTAAACATGGCCCACTTGCAGGTAA
8	lg_8_031811145	ATGATATCCAGAGACAAAGTATTGCATCCTTTGCTAGTTTTTCAATTCAAATGTACTGACTGATTTGTATGCAC[G/T]ACAGCGTACTGCAGTGAATATAATAGTAGGCTCTCATGTTTGGGCTGAAGATCCAGCACAAGCATGGATTGATG
8	lg_8_039376730	CCAAAACCGGAGTTACTCAGTTCTTTGTGCATGATCGGCCGAGTTGACCCGGGGTCAAAATCAAAGTCAACTCG[T/A]TTGTTTTATTCTTTATTTTTTGTTCATTTTCAGTTTATCGGAGGAGTGGTCGAGATTCCGGCCAGAAGTCAATG
8	lg_8_042027600	GTTACTATTTTCTCCTGCTTTCATTGCAACAAGTCGTTTATTAACAATACCCTTTATCGAATCTTTGACTTTTT[G/T]GTCAATCTCTTTTATCCTTTTGTTGCGTTTTGTTGGCAAAAACCTATAAGATGGTATCCAATAACAGAAAAAGT
8	lg_8_046511832	TCCTATTCTTCCTCCATTATTAAACAACTCATGTTTATACCAAGTTAAACACACTTCATTCTATCCAAAATACA[A/C]CTTGGCTTTCGTTGTTTTCCCCTCTTTTCTGTCTCTTGCTTTTGCTTTGCTGTTCAAAAATCTTCTAGTTTGGC
8	lg_8_052278785	GAAGAACAAAAGAAAGCAAACAGTCAGCTTGAAGGAGGTAATCTTTTATCTTTCCAATTCCACACCTTCTAAAT[T/C]AATAATTTGGTATATTTATTTTACATGATAATCTTTTTTATTGCAGAAATAAAGTCTTTGCAGTCAAACTTAAC
8	lg_8_058028574	ATAATTTGTACAAATTGTTACTACCGCAAGAAGAGTAACTTGTATGGTGGCCCCCACTAGTATTCCAATCCACA[G/A]CCCTTCTCCTCTTAAGGAGGTGCAAAATCCCAACAAAGCAGCAACCGGGATCCCAAAAAGATAAAAAGCTGCAA
8	lg_8_063095959	AATGTATTCAAATTTGGTGCTGTGGACCCCATTGTTGAAATGGCTGTTGACAATGAGAGACACATTTTGTATGC[C/A]CGAACTGAAGAAATGAAGATTCAAGTTTTTTCATTAGGTGAAAATGGTGAAGGACCACTTAAAAAGGTGACAGA
8	lg_8_072928752	GAATCTCAAGGGATTAGTTTGGTTTGTTGGGATCATGATCGATCTCTATTATTAACTATTTCTTAATAACTAAA[T/A]TTTCTCATTTAATTTCAATATATCGATGCATGAAAGTAATAAATGTTATTTACTTAAAATATAATCATGAGCAG
8	lg_8_140188436	TTCAAAGATACCCTAGTGCCAACCATAATCATCATACACGATTGCTTTGATATAAAGTTATGGCAAGGTCGTGT[A/G]TCACATGTTGTGGAGGGGAAAAAAGAGGTAAAATAATGATATGTTCAAATTTTGTAATGATTTATATGTATTTT
8	lg_8_154996479	TAATTCATCGCCAATAGAGAGGAGAACTGGAGAAGTAGAGTTTTGAAAGCCAACGAGACTTGTTTTAAACCCCA[T/A]GTTTCATACGATTTTTGTTACAGACATTGAATCGCACTGTAAATGAAGTAGATTGTAGTCAGAAACAAAAAGGA
8	lg_8_172532416	CGGATCGCCGGACAGACGTCTGCAAATAAAGGAATTAAGAAGAAGTTCGTTGATGCGCTTCCAAAATTCTCGTA[T/C]GATTCTGATTCTGTTAAGGAACACAATTTATCCGCCGTTGAGTGCGCGATCTGCCTGGCGGAGTACGCAGTCGG
8	lg_8_177227692	TCCGGTAACTCAATCTCCCCGGTTATGATCCCACCTCCCCGTCATCTCTCTGACCTCTCCTCCCGTACCATTCC[T/A]GCGGGGTTCCCTCCGAATCGTTTAGTATCGCCGCTTCACCGATTCTCCGGTGAGTCCATTATCCCTGTTGGCAG
8	lg_8_183329324	ATTTGAAGATCTTAATGTACTTGGCAATCCAAACACAACATCTGGGAGTTCTTCGGGTGAAAGTATGTTGGGTG[C/G]GAGGAAGTGAAATCTTTATGAACAGGTTTTGTGTTATTGTTGATACATTGGGGTTTGTGTATTGGTGATGGGTG
8	lg_8_186003552	GAAATGATCGAAATTATTGAAACAGTGGGATCTTACATGGGGTTTCGAAGAACACAGAGAAAAGAGTGTTTAAA[A/G]CTCGTAAGAAGATTGAAGCTTTTGATCCCACTTTTTGAAGAAATCAAAGAGATGAATCAATCAATTCCCACAAG
8	lg_8_191803628	GGTGACACAATTAGACCCAATGTGATTTGTTTGATTTTAGAGGATTTGATTCTAATCATGTGGTGGTGTTTTCG[C/G]TGGTAAATTAATCCGATGTAGGCGTGTGTAGGTGGCGAGTTGCCGGAGAGTTTGACCGGAGAAGATAGATTCTC
8	lg_8_201320062	AGCAACCGAATGTAAATTGGGGGACAATGGGGATGAATCCGAACATGGTGTGGGCTGGGCCGAACCCTGGAATG[G/A]CTTGGGGGCCCATGGTTCAGGGCCCGCAAGTAACCGGGACCATGGACCCAAATTGGGTCCAGGTCCCGGGTTGG
8	lg_8_210511137	TACAAGATGCAAGGGGACTTGTGGACTTCGGGTAGGAATGGAAATGATCATGAAAAGCTTGTGTCACTTTTGAA[C/T]GTGGCGGGTTGTTGGCTAAAGCAGTTGAATGTACAACACCATGATTTTAACTACTTCATGGGGTATCGACATGG
8	lg_8_227483492	TTAGGAATATTCGGGACTAATTTCTGTTTAGTAACAGCTAAAGAGAAGAACACCACCATAAGAAAAGCTGACTC[A/G]GTTATCTTCTCCAAATCTTGGAGTAACTCTTCATCTTTTCCCTTGAGAAATAACGCCACCTGGCGATGTGACAT
8	lg_8_237467705	TTTCCTAAAATTTCAACTCATCGCTGTCGGATTCCACAATTTCAAACTGACTTTTCGTATTTCAACTAAGAATG[A/G]GAAAACAAAACATAGATCTACAATCGCAATTCAGCTATATATGGAATAGATTCGAGTATACTTCATCAAATTGA
8	lg_8_250796285	TACCCGTCTGTCCCCATTCCCGACCTCTTGTTGCCGGACTTCGTGCTCAAAGATGCAGAATCCTACGCCGAAAA[C/T]GTGGCATTCATTGACGCCGCCACAAAGAAATCCTACACTTATGGTGAAGTTGCTAGAGATGTCAGAAGGTCTTC
8	lg_8_257827936	ATTACAAAATCTTGATCCGTTGTAGAATCTTTGATTATAAAATCTTTGATTCGATCAAGTGAAACCTTCGTTTG[T/A]GCTACCATGGAAACAAGATCCGGGAGATTATAAATCGGATCTTGCAAGATTCTAAAAGTAGCCAAAGTTGAATA
8	lg_8_265415267	ATCATGAAACATAGACTTATACAAAAGAAGAGAAGAGGTATAATATAATCCATTTATTCTACACCATTGTGAAC[T/A]TGCAAAAAAATTAGTATAAAACTAGCGAAACAAACAAATGATTGGTTAACGTTTCAGGCTCTTATGATGCAAAG
8	lg_8_309575470	TCTTTTTCACATTTTCCTCCTTCCTTCATTCACAGACAGATGTCTTCTGTATACGATGCGCATTTGGGGTCACA[G/A]AATTGATTCTCTCCATGTAGCATCTGGTACAATTTATAACCAGGTAACTATTTTTTATTTTTATTTTAAATACA
9	lg_9_000041525	ACCTCAATGGCCGATGATGATACTCCACTTCAAAACAACCCTCAAGATTTTGGAAAATCGCTTCACGGGTAATC[A/C]CTCTTCGTATTACTTCTCCTCTTCGTTTTCGCTTCCACGTTGAATTTGTTCGATGATTCCCAATCTTATGTTTG
9	lg_9_000775744	TTGAGGTAAAGATTCTGAACTGTTGAGAACAGTGGAGACACTTGTCCGTACAACATGTTGTGGCTAAGATCAAC[G/A]GTTGGGATTGCAACCTCATTGAATGGCTGGACCGGACCGGAAAAAAGGTTTCTCTCGAGTTGGAGGTTGGTTAT
9	lg_9_015257033	GTTGTTTCATGGACTACGATGATAACAGGGTTTGCTCAAAGTGGGAGAGGCGATGAAGCCATAGATATATATCG[G/T]CTTATGCAAAAGGAAGGCATGAAAGGAGATCGAATTGTGATTTTGGGTTTGATTCAGGCTTGTGCCAATGTTAA
9	lg_9_020438302	CTTGATGTATGAACGATTTTCACGTGGGGAAAACAATTCAGGGCACAACACTGACTTATAATCGAGAACGTGGC[T/G]GAAATCGCCGCCTGACTTCCGACCACCGCTGCAAATGTCGCCACTATGAACACCGGCCAAAACACAGCTTCTGT
9	lg_9_024127705	TCACCTTTCTTCAGCCTCTTCTTCGTCTCCATGTAGCCGAGAACATACCAGAGACTACTCGCCGACGTGTTTCC[A/G]AACCGGTGGAGTGTCATACGTGCTGGTTCTATGTCAAATTGGCTGAGGTTCAGGCTCTGAGCGACGGCGTCGAT
9	lg_9_029046556	TGGCTCTCTTGTTGTGGAAACCGGTTTCCCAACGTCTCTTATTGATCTCTACGTCAGGAATCGCGGTCGTTTTC[A/G]TAAATCCTCGGCGAAGAAACAGAGGGAAAATGATTCTCAGACTTCGTTGTCGACGTCGACGTCTTCGTCATCAG
9	lg_9_034959840	CATGCCTCCGATTCCTTCATTGTAGGTTTGACAATTTAAATACGAAGAACCAAAAGGGGTGGTTGTATATTTGC[G/T]TATGATGAAGTGGGTAAGGTAAGGTAGAGGTTTATAGAATGAGAGAAGGTGAGTGAGAGTGGAGCAGATAAAAG
9	lg_9_038240995	CCTTCTTCAGATCTGTTCTTCAATTTTTTATTTTGTGAATTTGAGTTTAATTGTCTTTTGAATTGAACAATTTG[T/C]GACTAGTTACTGTATTATTCACTTCGAAGCTGGTGAATTGCTCCGTTTTTTGTTTGATTTTTGCTGTTTTTGTT
9	lg_9_042066107	ATTTGAGATGGGTTCATTGTCGAATCTTTTATAAGGAACAAATGCAAACATGTCTCAAAATGTGGATAATCCTT[T/A]GATGTTGCATGTGCATGCGACAAGGTATGATGTGAAATACAAAAGGTGTTCAACCAAAGTCTCTATAAGCCTAC
9	lg_9_045933607	GTGAGAGAAAATTCCAAAAGAGTTCAACTTAACAACCATGACTACAATGATGAAGAGATAGGTGCATCTTCAAG[A/T]TCAATGATGACAATTCCAAAAGGATTAAGCTCAGTGATGAAGAAACTAAAGAGACCAGTTTCGAAATGGGATGA
9	lg_9_050239620	TCTCGACCGGATTTCTTCAAACCCTTCAAGCAAACCACCATTTTCAACCCGTCTTTCCTCCTTGTCGCAAGCTG[G/C]GCTGCAACATTACATTGTTTCAACGTTGAGATTTGCATCTGAAAAGTTCCATAAACATCCACCATCACTAGAAA
9	lg_9_056014785	TTCATATTATATTAATTAGTCGGTGTCTTCTTCTATGAGTCAACCATTTCATCTTGAATCTCATTGGGGGCAAT[T/A]AGTCCAGGAATGCTAAGCATTCGCTGTCTTTCTCTTTCTTTTTGAGCAGCTGCTTCTTCTGCATATAGATCCTT
9	lg_9_061532898	TGGAACTGAAGACCCAGCAAATTCGGATCTCAATATACAACTCTAGTTAAGGAGGGGATGAGTGTGTCACATTA[G/T]GGACAAACACAGTTTATTGCCTTCTTATCCACAAAAAGATACCTTACTTTGGTCACATATATACATCATTATAT
9	lg_9_066844326	CAACATGGTGGGATCAGGGACTTCTATATATGTTCTTTATCATCAAGGTTTGGTTTTCTTGAATCTTGATATCA[A/T]TTATTTATCATATGGGTTTTTAAAATTGAAATGATTTATATGCAGAACTATTGTGTACAAAGGTCAGTTAAAAC
9	lg_9_071004377	TAGAGAGTTCCGGTGGTGTCGAGGATGTCGACGTAAAGAAATGTAACCAATGCTTCCCAGAAATACCCTTTGTT[G/C]ATGCTGGAAAAGCTCAGTGCACCGGCGGTGGATTCAATTTTATGCACGTCGACGACCTTTTTGAAGTAATCGTA
9	lg_9_079523073	ACATTGAATCGGCGCTTACATTCATCGTAAAACCCATAAATCCGGTTTATTGAAGCGCATTCATGGTTTCCTCG[A/G]AGAAGAAAGAAGTTTTCAGGGTACCGGATTTTGTAAGCAAGCAAGAGACATATTGTTTCCAGACTTTGTTTGCC
9	lg_9_090088292	AATCGATGATGAACACAACACTCTGTTCTAGAGATCATTTCAACAGCACATGAAAATGTTGGAGGCCCTTTCCT[C/T]TCAAGTATAGTCTTTTGCACTTTCCGTTTCCTTGCTTCATCATCACCAAGAGTCACACTCTACGAGGTCAAATT
9	lg_9_100382528	GAAAAGATATTGTGTTCGATTCCGTCAACCCTATCCCACCCAAGTCAACCAAGAATCACGGGACTTTATGAACG[G/A]AGATCATCAGCCGGAAATTGATCACCCCATCTGGTACATCAACACCATCGGCCTCCAACCGGCGGTGATCAGAT
9	lg_9_119858297	GCACCGGTACCGGCCGTCGTTGCTGATCTCACACTTATCGTTCTTCCCGTGTCGGGTCCAGCGACCTGCCCAGA[C/T]ATCCCTCGCGTAATCAGACTTTTTGTTACATACTCTTAAATCGGGCAACTGACCGGAGGTGGTTGAGTTGTTCT
9	lg_9_128859097	TACGCCGCCGCTGGTAAAGCTAAAGAAGCCCTGAAGGTGTATACGCGCATGCTTGCTTCCGGCGTCCTGCCCAA[C/T]GCCTACACTTACTCGGTGTTAATCAAGGCTCTGGCGGGGTCCGGTGACCAGAAATTGTTAGGGGAAGCGAAGAA
9	lg_9_135042753	TACGTTGGGTTATGTGCCTTACCACCCTCTTTAAAGACTTAAAGTAAACAACACAAATCATCAAAGTCAAATAA[C/T]TCCAAGCTATCAAGTTTACAAAAACGTGAAAAACTCGAGACTTCAAACTCCAAAATCGATGCTTTTGAGAAAAA
9	lg_9_140701282	TATTATATTTTTTTGGGTCTAAATTCAATCTATGTAAAACCAGTGATTTGTTTTAAAGAGATACACCCAAGTGT[G/A]GTGGTTTAAAAGTTAAGCTTTATTCTATTTTCTAATTTTATACAATACACTTTAATGTTACAGGTCATGCAAAG
9	lg_9_145360993	CAATTCATTACAAAATAACATAATGTACCCATGAGCGAGGCCTCAAGAATATGATTGGACAAAAGAACTCGATC[A/G]GTTGGATTAGTGACACCAACCTCCATCATGTGCTTTTGATTTTTATAAATACCATAAAGATTGAACACAAAAAC
9	lg_9_150696525	TTTCTGCAATGTATACAGGTAAGATTGGCAGTTGATGCAATTTTGATTGCTGAAGGTGCTGAAAGGAAGGAACA[A/G]CTTGCATCATGGACAGCTGATAAGAAGCAAATAAGTGAACATGCATTGACATTAAAACAGATAGAAAATGGTGT
9	lg_9_159363923	AAAATAAGCCTACAAAATAATAGATGCTCAAGGTGTGAAAATGGACCATGTTTCCATAGGTGGAGCTCAATTGA[T/C]AAATTTCAACCAAGACAAGTACATGCTTTAATGGTGAAATTATGTGTTTTTATTTCACTCTTTCTACCATGTCC
9	lg_9_168923049	AGTGGGTTTGCAAATTTTGGAATGGGGTTAAATTTTGAACCAAGTATGAGTATGAGTAGCCCTAATTACAATAG[G/A]AGTTTAGGGTATGGAAGAGGAATGAGTCCTTATTTTGTAGGGGGTTCAAATCGGTTTGTGGGTCCCATTAGTTT
9	lg_9_186633857	CCATTGCCAGCATAAATCTAGTTTGGTTGTAAATTGTCAGAATTGAAACTTGAGGATAGAAATTGCAATAAATG[T/C]CAAACTTCCAAATAGGAAGTAAGAGAAATAAATCCAGACTCAGAGACTCACGGAACACCACCTAAGAACATCAT
9	lg_9_191241995	CATAAATGGCTAAAACACCCACATCAAACCGTGAGAGTTATGTGGTGTTTGATGTCACCAATTTGAAGAAGATA[G/A]CGACCCAAGGCAACCTTCCTCTTACCTTCTTCATCAGCCAAACTCAACTGCTTGCAAACATTCACCCTGAAGCT
9	lg_9_191243414	TTCTTTAGTGACATCCCACAGTTGAGATCCAACCCTGCGTGTAATGCATCGGCTGTAACTTCCTCTGGTGTTTT[T/C]CTCCAATGTTGGTCTTCAAACATGAACTGTAATGAATCACAGTCGGAACTAATGTATCTGTAAAAAGGTATATT
9	lg_9_195009606	CAATATTAATGCTTGTGTTTTTTCAGATCCAATTACTTTGTTCATGGCTTTGCTTTGATATCTTTATTGCTTAC[T/A]TATGCAGTATCAACCAGATGACAAAGTCACCCTTTGGGTGAATAAAGTTGGACCTTACAATAATCCACAAGAAA
9	lg_9_203067200	TCCAATGTGTCGGAACCGACTGAAGCATCGGAAATTCGATGTGAATTGCAAAAAGAATGGAAAGATTCATCATC[C/T]GACGAATGAGATTCCACTTGGATTATCTCTTCACCAATCGGAGAACCAAAAAAAACTTGTTCATCCTCTTCATC
chloroplast	NC_007578.1_1238	CCCATGTAACAAGCTACACCAAGTAAGAAGTGTAGAACAATTAGTTCATAAGGACCACCATTGTATAACCATTCATCAAC[G/A]GATGCTGCTTCCCATATTGGGTAAAAATGCAAACCTATAGCTGCAGAAGTAGGAATAATGGCACCTGAAATAATATTGTT
chloroplast	NC_007578.1_26735	CATTCCTAGAATTACTTATTCGTTGAGAAAATAACCCACGGGAAGGGCTGATTTGCGGATGAGGAATTAGCATACCAACT[T/C]GCTTTCATCCTTCCCGTTCGTGTTCGTAGGCCTTTTTTTAGTTTTTAAGAGGGGTTGCAACCAAGGAGGTAATTCATTAT
chloroplast	NC_007578.1_26829	CCGTTCGTGTTCGTAGGCCTTTTTTTAGTTTTTAAGAGGGGTTGCAACCAAGGAGGTAATTCATTATTTCTAAATCGAAT[A/C]AAAAATCTATTCTATTTAGAAAGTAGGAAACTAGCAATATCAATATATATAAGAGGGCAAAGTAATACAAAAAGAACTCT
chloroplast	NC_007578.1_4096	TCGGGTAATCATTCAAATTAAGAACGGAAGCTCGTTGCTTTTTCTTTCCCTATAATCAAAATGAAATTAATTGAAGCCGC[G/A]GGGCCCTATCCATTTATTAATTCGACCCAACTTGAAATTGACTTCGGTTTGCTCCCTTTCACTAATTTAAAGAAGGTTTT
chloroplast	NC_007578.1_4800	CAATGTTGTCAATATAAAGGGTAAGAAAAGAATACGATGGAAAAAATACAAGAACTTAAATTGAAATAATAGTAAAAAAA[A/C]GGACTTGTGTTGGATTGGCACTGCATATATACTAAAATTTTTAGTTTCTAAATAAAGAAGAAGTAGAAAAAGGATTTATG
chloroplast	NC_007578.1_4892	GGATTGGCACTGCATATATACTAAAATTTTTAGTTTCTAAATAAAGAAGAAGTAGAAAAAGGATTTATGCAATCAATAGT[A/G]TATTGAATTAATATAAGTCGAATAAAGAACTTCGATTCCTTGTGTCTTACTTGGTATTAGAATTTAGAATTCGAATGAAA
chloroplast	NC007578_1_2697	AATGATTGGATAATTGGTTTATATAAATCCTTCCTGGTTGAGACCACAGGTAAAAATAAGATTTCCAGAAATTGA[C\T]AAAGTAATATTTCCATTTATTCATCAAAAGAAACGTCCCTTTTGAACCAAGAATGGATTTTCCTTGATACCTAAC

## Sheet: Table S4
Table S4. Correspondence between the linkage group (chromosome) numbering and orientation of the original F2 genetic linkage map (used in our previous publications) and the reference physical map of L. sativa cv. Salinas (used here).
Map description + reference	Linkage group
L. sativa cv. Salinas physical map V8 1	1	2	3	4	5	6	7	8	9
F2 L. saligna x L. sativa genetic linkage map 2	1R	2	8R	4	5R	3	7	6R	9
R reversed chromosome orientation
1 Reyes-Chin-Wo S, Wang Z, Yang X, Kozik A, Arikit S, Song C, Xia L, Froenicke L, Lavelle DO, Truco MJ et al. 2017. Genome assembly with in vitro proximity ligation data and whole-genome triplication in lettuce. Nature Communications 8: 14952.
2 Jeuken M, Peleman J, Lindhout P. 2001. An integrated interspecific AFLP map of lettuce (Lactuca) based on two L . sativa × L . saligna F2 populations. Theoretical and Applied Genetics 103: 638–647.

## Sheet: Table S5
Table S5. Overview of candidate NHR loci, identified in resistant BC1cult plants and BC1wild inbred families that were selected for enhanced infection severity.
Segregation distortion in unselected populations (b & d) is included for comparison.
(a) Nonhost into host introgression (L. saligna segments into L. sativa): loci with distorted segregation in selected BC1cult plants (from six L. saligna accessions) with RIS ≤10%, or occasionally RIS<15%.
(b) Segregation in unselected BC1cult populations: loci with distorted segregation in two BC1cult populations from L. saligna CGN05271 and CGN15705.
(c) Host into nonhost introgression (L. sativa segments into L. saligna CGN05271): loci with homozygous L. sativa introgressions per BC1wildS3 lineage selected for enhanced susceptibility (n=5).
RIS levels at 9 dpi and 12 dpi are given per family (adult plant disease test, ADTg). 1 (light blue): homozygous L. sativa introgression, 0 (white): no homozygous L. sativa introgression.
Overall frequency (from low (white) to high (red): proportion of BC1wildS3 lineages selected for enhanced susceptibility containing a homozygous L. sativa introgression.
(d) Segregation in unselected BC1wild population: loci with distorted segregation in BC1wild from L. saligna CGN05271.
Genotype codes:
a (blue): homozygous L. sativa, h (yellow): heterozygous, b (red): homozygous L. saligna, u (white): unknown
Distorted segregation calculated by Chi-square tests (actual vs. Mendelian segregation) significance levels:
Segregation distortion in direction of L. saligna: -: not significant *:0.1 **:0.05 ***:0.01 ****:0.005 *****:0.001 ******:0.0005 *******:0.0001
Segregation distortion in direction of L. sativa: -: not significant o:0.1 oo:0.05 ooo:0.01 oooo:0.005 ooooo:0.001 oooooo:0.0005 ooooooo:0.0001
yellow: candidate NHR intervals in BC1cult from six L. saligna accessions (p<0.003; Chi-square>8.8)
red: candidate NHR intervals in BC1wildS3 from L. saligna CGN05271 (based on homozygous L. sativa introgressions in all five families)
orange: overlap candidate NHR intervals between BC1cult and BC1wildS3
								Linkage Group 1																																				Linkage Group 2
							cM	0	3.748	8	8.321	10.739	11.1	15.473	20.295	23.4	23.808	24.417	30.946	33.56	35.441	38.839	39.079	43.778	45.665	50.22	51	51	55.678	59.759	61.617	63.386	68.8	76.583	81.711	86.052	86.547	91.126	92.028	94.023	96.3	96.533	97.421	0	0	2.405	6	6	6
							Mb	82030	6067457	10680508	12227472	22057373	NA	30588910	38307776	44802082	45340663	47028377	54895896	57116004	60774023	66897879	67325970	73076145	80038898	88582248	93539181	89916524	98375851	113774758	112265755	117797006	121440370	127128280	144754085	156347396	167828837	178958289	190037311	192703351	203473961	210731935	213754032	4286804	6495740	NA	12629577	12348245	13666784
	Goal	Plant material	Number of genotyped plants	RIS (%)	RIS (%)		Marker	lg_1_000082030	lg_1_006067457	QG_CA_6637	lg_1_012227472	lg_1_022057373	QGF24O17	lg_1_030588910	lg_1_038307776	NL0267	lg_1_045340663	lg_1_047028377	lg_1_054895896	NL0460	lg_1_060774023	lg_1_066897879	NL1324	lg_1_073076145	lg_1_080038898	lg_1_088582248	NL0311_WUR	lg_1_089916524	lg_1_098375851	LK1151	lg_1_112265755	lg_1_117797006	lg_1_121440370	lg_1_127128280	lg_1_144754085	lg_1_156347396	lg_1_167828837	lg_1_178958289	lg_1_190037311	LK1549	lg_1_203473961	lg_1_210731935	lg_1_213754032	lg_2_004286804	lg_2_006495740	SCV12	LK210	lg_2_012348245	lg_2_013666784
(a)	Nonhost into host: Identify loci with distorted segregation in highly resistant plants	BC1cult (from 6 L. saligna accessions)	n=32	<15			significance	-	-		-	**		-	-		-	-	-		-	-		-	-	-		-	-		-	-	-	-	-	-	-	-	-		-	-	-	-	-			-	-
		BC1cult (from 5 L. saligna accessions)	n=32 (excluded: BC1cult_CGN05271, n=6)	<15				-	-		-	*		*	*		*	*	-		-	-		-	-	-		-	-		-	-	-	-	-	-	-	-	-		-	-	-	-	-			-	-
		BC1cult (from 5 L. saligna accessions)	n=32 (excluded: BC1cult_CGN15705, n=7)	<15				-	-		-	-		-	-		-	-	-		-	-		-	-	-		-	-		-	-	-	-	-	-	-	-	-		-	-	-	-	-			-	-
		BC1cult (from 5 L. saligna accessions)	n=32 (excluded: BC1cult_CGN15726, n=6)	<15				-	-		*	**		*	*		*	*	-		-	-		-	-	-		-	-		o	-	-	-	oo	-	o	o	-		-	-	-	-	-			-	-
		BC1cult (from 5 L. saligna accessions)	n=32 (excluded: BC1cult_CGN05304, n=9)	<15				-	-		-	-		-	-		-	-	-		-	-		-	-	-		-	-		-	-	-	-	-	-	-	-	-		-	-	-	-	-			-	-
(b)	Segregation distortion unselected BC1cult	BC1cult_CGN05271	n=81				significance			-			-			-				-			-				-			-										-						-	-
		BC1cult_CGN15705	n=63				significance			**			*			*				-							-													-						-	-
(c)	Host into nonhost: Identify homozygous L. sativa introgressions	BC1wildS3 lineages selected for enhanced susceptibility		9 dpi	12 dpi
		BC1wildS3-03-02-07	n=10	33	54	homozygous L. sativa introgressions		0	0		0	0		0	0		0	0	0		0	0		0	0	0		0	0		0	0	0	0	0	0	0	0	0		0	0	0	0	0			0	0
		BC1wildS3-21-01-01	n=13	14	52	homozygous L. sativa introgressions		1	1		1	1		1	0		0	0	0		0	0		0	0	0		0	0		0	0	0	0	0	0	0	0	0		0	0	0	0	0			0	0
		BC1wildS3-21-01-05	n=8	8	25	homozygous L. sativa introgressions		1	1		1	1		1	0		0	0	0		0	0		0	0	0		0	0		0	0	0	0	0	0	0	0	0		0	0	0	0	0			0	0
		BC1wildS3-27-01-08	n=14	79	79	homozygous L. sativa introgressions		0	0		0	0		0	0		0	0	0		0	0		0	0	0		0	0		0	0	0	0	0	0	0	0	0		0	0	0	1	1			1	1
		BC1wildS3-27-01-10	n=7	10	18	homozygous L. sativa introgressions		0	0		0	0		0	0		0	0	0		0	0		0	0	0		0	0		0	0	0	0	0	0	0	0	0		0	0	0	1	1			1	1
						overall frequency		0.4	0.4		0.4	0.4		0.4	0		0	0	0		0	0		0	0	0		0	0		0	0	0	0	0	0	0	0	0		0	0	0	0.4	0.4			0.4	0.4
(d)	Segregation distortion unselected BC1wild	BC1wild_CGN05271	n=33				significance			-			-			-				-			-				-			-										-						-	-
[truncated: 324 more columns]

## Sheet: Table S6
Table S6. Genotype data of individual plants of BC1cult, BC1wild and BC1wildS1-S3 (1 to 3 generations of inbreeding).
(a) Nonhost into host introgression (L. saligna segments into L. sativa): genotypes and genotype frequencies of 32 individual BC1cult plants (from six L. saligna accessions) selected for low relative infection severity (RIS) of ≤10%, or occasionally <15%.
(b) Host into nonhost introgression (L. sativa segments into L. saligna CGN05271): The complete genome of L. sativa cv Olof was covered (heterozygous introgressions) by ten genotyped BC1wild plants. In the three BC1wild ancestors of which five lineages were genotyped (BC1wildS3 families) at least 90% of the L. sativa cv Olof genome was covered.
(c) Host into nonhost introgression (L. sativa segments into L. saligna CGN05271): genotypes of individual BC1wild plants and their inbred offspring selected for enhanced infection severity. Criteria BC1wildS1: RIS>0%, BC1wildS2: RIS>10% .
*BC1wildS1 plants backcrossed to L. sativa
RIS: relative infection severity, YDT: young plant disease test, ADTg: adult plant disease test (latest scoring date). Infection scores are formatted with colour intensities from green (low) to high (red) to facilitate interpretation
Distorted segregation calculated by Chi-square tests (actual vs. Mendelian segregation) significance levels:
Segregation distortion in direction of L. saligna: -: not significant *:0.1 **:0.05 ***:0.01 ****:0.005 *****:0.001 ******:0.0005 *******:0.0001
Segregation distortion in direction of L. sativa: -: not significant o:0.1 oo:0.05 ooo:0.01 oooo:0.005 ooooo:0.001 oooooo:0.0005 ooooooo:0.0001
Genotype codes:
a (blue): homozygous L. sativa, h (yellow): heterozygous, b (red): homozygous L. saligna,
c (grey): homozygous L. saligna or heterozygous, d (grey): homozygous L. sativa or heterozygous, u (white): unknown
e (white): datapoint excluded from analysis because of presence of a monogenic dominant resistance (R gene) to the B. lactucae test isolate in this region in specific accessions.
				Linkage Group 1																												Linkage Group 2
			cM	0	3.748	8.321	10.739	15.473	20.295	23.808	24.417	30.946	35.441	38.839	43.778	45.665	50.22	51	55.678	61.617	63.386	68.8	76.583	81.711	86.052	86.547	91.126	92.028	96.3	96.533	97.421	0	0	6	6	7.5	12.6	16.499	19.928	25.196	32.737	33.482	35.799	37.546	40.3	43.66	46.029	50.961	52.912
			Mb	82030	6067457	12227472	22057373	30588910	38307776	45340663	47028377	54895896	60774023	66897879	73076145	80038898	88582248	89916524	98375851	112265755	117797006	121440370	127128280	144754085	156347396	167828837	178958289	190037311	203473961	210731935	213754032	4286804	6495740	12348245	13666784	17366409	22703639	35376729	51393823	59960085	69627220	80952580	89199378	95588850	105915100	113727417	120856424	130174953	132389925
			Marker	lg_1_000082030	lg_1_006067457	lg_1_012227472	lg_1_022057373	lg_1_030588910	lg_1_038307776	lg_1_045340663	lg_1_047028377	lg_1_054895896	lg_1_060774023	lg_1_066897879	lg_1_073076145	lg_1_080038898	lg_1_088582248	lg_1_089916524	lg_1_098375851	lg_1_112265755	lg_1_117797006	lg_1_121440370	lg_1_127128280	lg_1_144754085	lg_1_156347396	lg_1_167828837	lg_1_178958289	lg_1_190037311	lg_1_203473961	lg_1_210731935	lg_1_213754032	lg_2_004286804	lg_2_006495740	lg_2_012348245	lg_2_013666784	lg_2_017366409	lg_2_022703639	lg_2_035376729	lg_2_051393823	lg_2_059960085	lg_2_069627220	lg_2_080952580	lg_2_089199378	lg_2_095588850	lg_2_105915100	lg_2_113727417	lg_2_120856424	lg_2_130174953	lg_2_132389925
(a)	Individual BC1cult plants		RIS ADTg (%)
	BC1cult_CGN05271.31		13	h	h	h	h	h	h	h	h	h	h	h	h	h	h	h	h	h	h	a	a	a	a	a	a	a	a	a	a	h	h	h	h	h	h	a	a	a	a	a	a	a	a	a	a	a	a
	BC1cult_CGN05271.49		9	h	h	h	h	h	h	h	h	h	h	h	h	h	h	h	h	h	h	h	h	a	a	a	a	a	a	a	a	a	a	a	a	a	a	a	a	a	a	a	a	a	a	a	a	a	a
	BC1cult_CGN05271.51		12	a	a	a	a	a	a	a	a	a	a	a	a	a	a	a	a	a	a	a	a	a	a	a	a	a	a	a	a	a	a	a	a	a	a	a	a	a	a	a	a	a	a	a	a	a	a
	BC1cult_CGN05271.63		15	a	a	a	a	a	a	a	a	a	a	a	a	a	a	a	h	h	h	h	h	h	h	h	h	h	h	h	h	a	a	a	a	a	a	h	h	h	h	h	h	h	h	h	h	h	h
	BC1cult_CGN05271.66		10	h	h	h	h	h	h	h	h	a	a	a	a	a	a	a	a	a	a	h	h	h	h	h	h	h	h	h	h	a	a	a	a	a	a	a	a	a	a	a	a	a	a	a	a	a	a
	BC1cult_CGN05271.79		3	h	h	h	h	a	a	a	a	a	a	a	a	a	a	a	a	a	a	a	a	a	a	a	a	a	a	a	a	a	a	a	a	a	a	a	a	a	a	a	h	h	h	h	h	h	h
	BC1cult_CGN15705.23		6	h	h	h	h	h	h	h	h	h	h	h	a	a	a	a	a	a	a	a	a	a	a	a	a	h	h	h	h	h	h	h	h	h	h	h	h	h	h	h	h	h	h	h	h	h	h
	BC1cult_CGN15705.33		8	h	h	h	h	h	h	h	h	h	h	h	h	h	h	h	h	a	h	h	h	a	h	h	h	h	h	h	h	h	h	h	h	h	h	h	h	h	h	h	h	h	h	h	h	h	h
	BC1cult_CGN15705.35		0	h	h	h	h	h	h	h	h	h	h	h	a	a	a	a	a	a	a	a	a	a	a	a	a	a	a	a	a	h	h	h	h	h	h	h	h	h	h	h	h	h	h	h	h	h	h
	BC1cult_CGN15705.41		0	h	h	h	h	h	h	h	h	h	h	h	h	h	h	h	h	a	a	a	a	a	a	a	a	a	a	a	a	a	a	a	a	a	a	a	a	a	a	a	a	a	a	a	a	a	a
	BC1cult_CGN15705.48		9	a	a	a	a	a	a	a	a	a	a	a	a	a	a	a	a	a	a	a	a	a	a	a	a	a	a	a	a	a	a	a	a	a	a	a	a	a	a	a	a	a	a	a	a	a	a
	BC1cult_CGN15705.51		0	a	a	a	a	a	a	a	a	a	a	a	a	a	a	a	a	a	a	a	a	a	a	a	a	a	a	a	a	a	a	a	a	a	a	h	h	h	h	h	h	h	h	h	h	h	h
	BC1cult_CGN15705.61		2	h	h	h	h	h	h	h	h	h	h	h	h	h	h	h	h	h	h	h	a	a	a	a	a	a	a	a	a	h	h	h	h	h	h	h	h	h	h	h	h	h	h	h	h	h	h
	BC1cult_CGN15726.08		7.6	h	h	h	h	h	h	h	h	h	h	h	h	h	h	h	h	h	h	h	h	h	h	h	h	h	h	h	h	a	a	h	h	h	h	h	h	h	h	h	h	h	h	h	h	h	h
	BC1cult_CGN15726.18		9.5	h	h	h	h	h	h	h	h	h	h	h	h	h	h	h	h	h	h	h	h	h	h	h	h	h	h	h	h	a	a	a	a	a	a	a	a	a	a	a	a	a	a	a	a	a	a
	BC1cult_CGN15726.39		7.6	a	a	a	a	a	a	a	a	a	a	a	a	a	a	a	a	a	a	u	h	h	h	h	h	h	h	h	h	h	h	h	h	h	h	h	h	h	h	h	h	h	h	h	h	h	h
	BC1cult_CGN15726.41		7.6	h	h	h	h	h	h	h	h	h	h	h	h	h	h	h	h	h	h	h	h	h	h	h	h	h	h	h	h	a	a	a	a	a	a	a	a	a	h	h	h	h	h	h	h	h	h
	BC1cult_CGN15726.49		7.6	a	a	a	a	a	a	a	a	a	a	a	a	a	a	a	a	a	a	a	a	a	a	a	a	a	a	a	a	a	a	a	a	a	a	a	a	a	h	h	h	h	h	a	a	a	a
	BC1cult_CGN15726.53		5.7	a	a	a	a	a	a	a	a	a	a	a	a	a	h	h	h	h	h	h	h	h	h	h	h	h	h	h	h	h	h	h	h	h	h	h	h	h	h	h	h	h	h	h	h	h	h
	BC1cult_CGN11341.11		13	h	h	h	h	h	h	h	h	h	h	h	h	h	h	a	a	a	a	a	a	h	h	h	h	h	h	h	h	h	h	h	h	h	a	a	a	a	a	a	a	a	a	a	a	a	h
	BC1cult_CGN05304.18		5	a	a	a	a	a	a	a	a	a	a	a	a	a	a	a	a	a	a	a	a	a	a	a	a	a	a	a	a	e	e	e	e	e	e	e	e	e	h	h	h	h	h	h	h	h	h
	BC1cult_CGN05304.19		5	h	h	h	h	h	h	h	h	h	h	h	h	h	h	h	h	h	h	h	h	h	h	h	h	h	h	h	h	e	e	e	e	e	e	e	e	e	a	a	a	a	a	a	a	a	a
	BC1cult_CGN05304.53		5	h	h	h	h	h	h	h	h	a	a	a	a	a	a	a	a	a	a	a	a	a	a	a	a	a	a	a	a	e	e	e	e	e	e	e	e	e	a	a	a	a	a	a	a	a	a
	BC1cult_CGN05304.68		2	h	h	h	h	h	h	h	h	h	h	h	h	h	h	h	h	h	h	h	h	h	h	h	h	h	h	h	h	e	e	e	e	e	e	e	e	e	a	a	a	a	a	a	a	h	h
	BC1cult_CGN05304.72		9	a	a	a	a	h	h	h	h	h	h	h	h	h	h	h	h	h	h	h	h	a	a	a	a	a	a	a	a	e	e	e	e	e	e	e	e	e	a	a	a	a	h	h	h	h	h
	BC1cult_CGN05304.75		2	h	h	h	h	a	a	a	a	a	a	a	a	a	a	a	a	a	a	a	a	a	h	h	h	h	h	h	h	e	e	e	e	e	e	e	e	e	a	a	a	a	a	a	a	a	a
	BC1cult_CGN05304.76		1	h	h	h	h	h	h	h	h	h	h	h	h	a	a	a	a	a	a	a	a	a	a	a	a	a	a	a	a	e	e	e	e	e	e	e	e	e	a	a	a	a	a	a	a	a	a
	BC1cult_CGN05304.105		5	a	a	h	h	h	h	h	h	h	h	h	a	a	a	a	a	a	a	a	a	a	a	a	a	a	h	h	h	e	e	e	e	e	e	e	e	e	a	h	h	h	h	h	h	h	h
	BC1cult_CGN05304.109		4	a	a	a	h	h	h	h	h	h	h	h	h	h	h	h	h	a	a	u	h	h	h	h	h	h	h	h	h	e	e	e	e	e	e	e	e	e	a	a	a	a	a	a	a	a	a
	BC1cult_CGN05318.19		7	a	a	a	a	a	a	a	a	a	a	a	a	a	a	e	e	e	e	e	e	e	e	a	a	a	a	a	a	h	h	h	h	h	h	a	a	a	a	a	a	a	a	a	a	h	h
	BC1cult_CGN05318.37		9	h	h	h	h	h	h	h	h	h	h	a	a	a	a	e	e	e	e	e	e	e	e	a	a	a	a	a	a	h	h	a	a	a	a	a	a	a	a	a	a	a	a	a	h	h	h
	BC1cult_CGN05318.38		8	h	h	h	h	h	h	h	h	h	h	h	h	h	h	e	e	e	e	e	e	e	e	a	a	a	a	a	h	a	a	a	a	a	a	a	a	h	h	h	h	h	h	h	h	h	h
	Frequency genotype a			0.375	0.375	0.34375	0.3125	0.34375	0.34375	0.34375	0.34375	0.40625	0.40625	0.4375	0.53125	0.5625	0.53125	0.551724	0.517241	0.62069	0.586207	0.555556	0.551724	0.62069	0.551724	0.59375	0.59375	0.5625	0.53125	0.53125	0.5	0.565217	0.565217	0.565217	0.565217	0.565217	0.608696	0.608696	0.608696	0.565217	0.59375	0.5625	0.53125	0.53125	0.5	0.53125	0.5	0.4375	0.40625
	Frequency genotype h			0.625	0.625	0.65625	0.6875	0.65625	0.65625	0.65625	0.65625	0.59375	0.59375	0.5625	0.46875	0.4375	0.46875	0.448276	0.482759	0.37931	0.413793	0.444444	0.448276	0.37931	0.448276	0.40625	0.40625	0.4375	0.46875	0.46875	0.5	0.434783	0.434783	0.434783	0.434783	0.434783	0.391304	0.391304	0.391304	0.434783	0.40625	0.4375	0.46875	0.46875	0.5	0.46875	0.5	0.5625	0.59375
	Chi-square value			1.58	1.58	2.61	3.9	2.61	2.61	2.61	2.61	0.81	0.81	0.81	0.03	0.29	0.03	0.31	0.03	1.69	0.86	0.33	0.31	1.69	0.31	0.81	0.81	0.29	0.03	0.03	0.03	0.73	0.73	0.18	0.18	0.18	0.73	0.73	0.73	0.18	0.81	0.29	0.03	0.03	0.03	0.03	0.03	0.29	0.81
	Significance			-	-	-	**	-	-	-	-	-	-	-	-	-	-	-	-	-	-	-	-	-	-	-	-	-	-	-	-	-	-	-	-	-	-	-	-	-	-	-	-	-	-	-	-	-	-
(b)	Genome coverage in ten BC1wild plants
	BC1wild-03			h	h	h	h	h	h	h	h	h	h	h	h	h	h	h	h	h	h	h	h	b	b	b	b	b	b	b	b	b	b	b	b	b	b	b	b	b	b	b	b	h	h	h	h	h	h
	BC1wild-21			h	h	h	h	h	b	b	b	b	b	b	b	b	b	b	b	b	b	b	b	h	h	h	h	h	h	h	h	h	h	h	h	h	h	h	h	h	h	h	h	h	h	h	h	h	h
	BC1wild-27			b	b	b	b	b	b	b	b	b	b	b	b	b	b	b	b	b	b	b	b	b	b	b	b	b	b	b	b	h	h	h	h	h	h	h	h	h	h	h	h	h	h	h	h	h	h
	BC1wild-26			b	b	b	b	b	b	b	b	b	b	b	b	b	b	b	b	b	b	b	b	b	b	b	b	b	b	b	b	h	h	h	h	h	h	h	h	h	h	h	h	h	h	h	h	h	b
	BC1wild-24			b	b	b	b	b	b	b	b	b	b	b	b	b	b	b	b	b	b	b	b	b	b	b	b	b	b	b	b	h	h	h	h	h	h	h	h	h	h	h	h	h	h	h	h	h	h
	BC1wild-04			b	b	b	b	b	b	b	b	b	b	b	b	h	h	h	h	h	h	h	h	h	h	h	h	h	h	h	h	h	h	h	h	h	h	h	h	h	h	h	h	h	h	h	h	h	h
	BC1wild-09			b	b	b	b	b	b	b	b	b	b	b	h	h	h	h	h	h	h	h	h	h	h	h	h	h	h	h	h	h	h	h	h	h	h	h	h	h	h	h	h	h	h	h	h	h	h
	BC1wild-15			b	b	h	h	h	h	h	h	h	h	h	h	h	h	h	h	h	h	h	h	h	h	h	h	h	h	h	h	b	b	b	b	b	h	h	h	h	h	h	h	h	h	h	h	h	h
	BC1wild-11			h	h	h	h	h	h	h	h	h	h	h	h	h	h	h	h	h	h	h	h	b	b	b	b	b	b	b	b	h	c	c	b	b	b	b	b	b	b	b	b	b	b	b	b	b	b
	BC1wild-08			b	b	b	b	c	h	h	h	h	h	h	h	h	h	h	h	h	h	c	b	b	b	b	b	b	b	b	b	b	b	b	b	b	b	b	b	b	b	b	b	b	b	b	b	b	b
	Genome coverage in three BC1wild ancestor plants of genotyped BC1wildS3 lineages
	BC1wild-03			h	h	h	h	h	h	h	h	h	h	h	h	h	h	h	h	h	h	h	h	b	b	b	b	b	b	b	b	b	b	b	b	b	b	b	b	b	b	b	b	h	h	h	h	h	h
	BC1wild-21			h	h	h	h	h	b	b	b	b	b	b	b	b	b	b	b	b	b	b	b	h	h	h	h	h	h	h	h	h	h	h	h	h	h	h	h	h	h	h	h	h	h	h	h	h	h
	BC1wild-27			b	b	b	b	b	b	b	b	b	b	b	b	b	b	b	b	b	b	b	b	b	b	b	b	b	b	b	b	h	h	h	h	h	h	h	h	h	h	h	h	h	h	h	h	h	h
	No L. sativa genome coverage (no heterozygous genotype) in cM
	No L. sativa genome coverage (no heterozygous genotype) in Mb
(c)	Individual BC1wild inbred plants per BC1wild lineage	RIS YDT (%)	RIS ADTg (%)
	BC1wild-03		0.1	h	h	h	h	h	h	h	h	h	h	h	h	h	h	h	h	h	h	h	h	b	b	b	b	b	b	b	b	b	b	b	b	b	b	b	b	b	b	b	b	h	h	h	h	h	h
	BC1wildS1-03.02	8.9	6.59755	h	h	h	h	h	h	h	h	h	h	h	h	h	h	h	h	h	h	h	h	b	b	b	b	b	b	b	b	b	b	b	b	b	b	b	b	b	b	b	b	h	h	h	h	h	h
	BC1wildS2-03-02.07		69	h	h	h	h	h	h	h	h	h	h	h	h	h	h	h	h	h	h	h	h	b	b	b	b	b	b	b	b	b	b	b	b	b	b	b	b	b	b	b	b	a	a	a	a	a	a
	BC1wildS3-03-02-07.01		9.12964	b	b	b	b	b	b	b	b	b	b	b	b	b	b	h	h	h	h	h	h	b	b	b	b	b	b	b	b	b	b	b	b	b	b	b	b	b	b	b	b	a	a	a	a	a	a
	BC1wildS3-03-02-07.02		51.126	b	b	b	b	b	b	b	b	b	b	b	b	b	b	b	b	b	b	c	h	b	b	b	b	b	b	b	b	b	b	b	b	b	b	b	b	b	b	b	b	a	a	a	a	a	a
	BC1wildS3-03-02-07.03		57.8211	h	h	h	h	h	h	h	h	h	h	h	h	h	h	h	h	h	h	c	b	b	b	b	b	b	b	b	b	b	b	b	b	b	b	b	b	b	b	b	b	a	a	a	a	a	a
	BC1wildS3-03-02-07.04		66.3421	h	h	h	h	h	h	h	b	h	h	h	h	h	h	h	h	h	h	h	h	b	b	b	b	b	b	b	b	b	b	b	b	b	b	b	b	b	b	b	b	a	a	a	a	a	a
	BC1wildS3-03-02-07.05		68.4723	b	b	b	b	b	b	b	b	b	b	b	b	b	b	b	b	b	b	b	b	b	b	b	b	b	b	b	b	b	b	b	b	b	b	b	b	b	b	b	b	a	a	a	a	a	a
	BC1wildS3-03-02-07.06		76.0803	h	h	h	h	h	h	h	h	h	h	h	h	h	h	h	h	h	h	h	h	b	b	b	b	b	b	b	b	b	b	b	b	b	b	b	b	b	b	b	b	a	a	a	a	a	a
	BC1wildS3-03-02-07.07		77.6019	b	b	b	b	b	b	b	b	b	b	b	h	h	h	h	h	h	h	h	h	b	b	b	b	b	b	b	b	b	b	b	b	b	b	b	b	b	b	b	b	a	a	a	a	a	a
	BC1wildS3-03-02-07.08		97.3828	h	h	h	h	h	h	h	h	b	b	b	b	b	b	b	b	b	b	b	b	b	b	b	b	b	b	b	b	b	b	b	b	b	b	b	b	b	b	b	b	a	a	a	a	a	a
	BC1wildS3-03-02-07.09		101.948	b	b	b	b	b	b	b	b	b	b	b	b	b	b	b	b	b	b	c	h	b	b	b	b	b	b	b	b	b	b	b	b	b	b	b	b	b	b	b	b	a	a	a	a	a	a
	BC1wildS3-03-02-07.10		106.512	h	h	h	h	h	h	h	h	h	h	h	h	h	h	h	h	h	h	c	a	b	b	b	b	b	b	b	b	b	b	b	b	b	b	b	b	b	b	b	b	a	a	a	a	a	a
	BC1wild-21		0.1	h	h	h	h	h	b	b	b	b	b	b	b	b	b	b	b	b	b	b	b	h	h	h	h	h	h	h	h	h	h	h	h	h	h	h	h	h	h	h	h	h	h	h	h	h	h
	BC1wildS1-21.01	0	24.5052	a	a	a	a	a	b	b	b	b	b	b	b	b	b	b	b	b	b	b	b	h	h	h	h	h	h	h	h	b	b	b	b	b	b	b	b	b	b	b	b	b	b	b	b	b	b
	BC1wildS1-21-01-BC1cult.05*		100	a	a	a	a	a	h	h	h	h	h	h	h	h	h	h	h	h	h	h	h	h	h	h	h	h	h	h	h	h	h	h	h	h	h	h	h	h	h	h	h	h	h	h	h	h	h
	BC1wildS2-21-01.01		24	a	a	a	a	a	b	b	b	b	b	b	b	b	b	b	b	b	b	b	b	b	b	b	b	b	b	b	b	b	b	b	b	b	b	b	b	b	b	b	b	b	b	b	b	b	b
	BC1wildS3-21-01-01.01		11.5642	a	a	a	a	a	b	b	b	b	b	b	b	b	b	b	b	b	b	b	b	b	b	b	b	b	b	b	b	b	b	b	b	b	b	b	b	b	b	b	b	b	b	b	b	b	b
	BC1wildS3-21-01-01.02		50.213	a	a	a	a	a	b	b	b	b	b	b	b	b	b	b	b	b	b	b	b	b	b	b	b	b	b	b	b	b	b	b	b	b	b	b	b	b	b	b	b	b	b	b	b	b	b
	BC1wildS3-21-01-01.03		51.7346	a	a	a	a	a	b	b	b	b	b	b	b	b	b	b	b	b	b	b	b	b	b	b	b	b	b	b	b	b	b	b	b	b	b	b	b	b	b	b	b	b	b	b	b	b	b
	BC1wildS3-21-01-01.04		51.7346	a	a	a	a	a	b	b	b	b	b	b	b	b	b	b	b	b	b	b	b	b	b	b	b	b	b	b	b	b	b	b	b	b	b	b	b	b	b	b	b	b	b	b	b	b	b
	BC1wildS3-21-01-01.05		52.6476	a	a	a	a	a	b	b	b	b	b	b	b	b	b	b	b	b	b	b	b	b	b	b	b	b	b	b	b	b	b	b	b	b	b	b	b	b	b	b	b	b	b	b	b	b	b
	BC1wildS3-21-01-01.06		55.6908	a	a	a	a	a	b	b	b	b	b	b	b	b	b	b	b	b	b	b	b	b	b	b	b	b	b	b	b	b	b	b	b	b	b	b	b	b	b	b	b	b	b	b	b	b	b
	BC1wildS3-21-01-01.07		56.2995	a	a	a	a	a	b	b	b	b	b	b	b	b	b	b	b	b	b	b	b	b	b	b	b	b	b	b	b	b	b	b	b	b	b	b	b	b	b	b	b	b	b	b	b	b	b
	BC1wildS3-21-01-01.08		60.8643	a	a	a	a	a	b	b	b	b	b	b	b	b	b	b	b	b	b	b	b	b	b	b	b	b	b	b	b	b	b	b	b	b	b	b	b	b	b	b	b	b	b	b	b	b	b
	BC1wildS3-21-01-01.09		63.9075	a	a	a	a	a	b	b	b	b	b	b	b	b	b	b	b	b	b	b	b	b	b	b	b	b	b	b	b	b	b	b	b	b	b	b	b	b	b	b	b	b	b	b	b	b	b
	BC1wildS3-21-01-01.10		66.9507	a	a	a	a	a	b	b	b	b	b	b	b	b	b	b	b	b	b	b	b	b	b	b	b	b	b	b	b	b	b	b	b	b	b	b	b	b	b	b	b	b	b	b	b	b	b
	BC1wildS3-21-01-01.11		73.9501	a	a	a	a	a	b	b	b	b	b	b	b	b	b	b	b	b	b	b	b	b	b	b	b	b	b	b	b	b	b	b	b	b	b	b	b	b	b	b	b	b	b	b	b	b	b
	BC1wildS3-21-01-01.12		77.6019	a	a	a	a	a	b	b	b	b	b	b	b	b	b	b	b	b	b	b	b	b	b	b	b	b	b	b	b	b	b	b	b	b	b	b	b	b	b	b	b	b	b	b	b	b	b
	BC1wildS3-21-01-01.13		83.6884	a	a	a	a	a	b	b	b	b	b	b	b	b	b	b	b	b	b	b	b	b	b	b	b	b	b	b	b	b	b	b	b	b	b	b	b	b	b	b	b	b	b	b	b	b	b
	BC1wildS2-21-01.05		20	a	a	a	a	a	b	b	b	b	b	b	b	b	b	b	b	b	b	b	b	b	b	b	b	b	b	b	b	b	b	b	b	b	b	b	b	b	b	b	b	b	b	b	b	b	b
	BC1wildS3-21-01-05.01		5.47778	a	a	a	a	a	b	b	b	b	b	b	b	b	b	b	b	b	b	b	b	b	b	b	b	b	b	b	b	b	b	b	b	b	b	b	b	b	b	b	b	b	b	b	b	b	b
	BC1wildS3-21-01-05.02		6.99939	a	a	a	a	a	b	b	b	b	b	b	b	b	b	b	b	b	b	b	b	b	b	b	b	b	b	b	b	b	b	b	b	b	b	b	b	b	b	b	b	b	b	b	b	b	b
	BC1wildS3-21-01-05.03		7.91236	a	a	a	a	a	b	b	b	b	b	b	b	b	b	b	b	b	b	b	b	b	b	b	b	b	b	b	b	b	b	b	b	b	b	b	b	b	b	b	b	b	b	b	b	b	b
	BC1wildS3-21-01-05.04		41.9963	a	a	a	a	a	b	b	b	b	b	b	b	b	b	b	b	b	b	b	b	b	b	b	b	b	b	b	b	b	b	b	b	b	b	b	b	b	b	b	b	b	b	b	b	b	b
	BC1wildS3-21-01-05.05		42.605	a	a	a	a	a	b	b	b	b	b	b	b	b	b	b	b	b	b	b	b	b	b	b	b	b	b	b	b	b	b	b	b	b	b	b	b	b	b	b	b	b	b	b	b	b	b
	BC1wildS3-21-01-05.06		42.605	a	a	a	a	a	b	b	b	b	b	b	b	b	b	b	b	b	b	b	b	b	b	b	b	b	b	b	b	b	b	b	b	b	b	b	b	b	b	b	b	b	b	b	b	b	b
	BC1wildS3-21-01-05.07		42.605	a	a	a	a	a	b	b	b	b	b	b	b	b	b	b	b	b	b	b	b	b	b	b	b	b	b	b	b	b	b	b	b	b	b	b	b	b	b	b	b	b	b	b	b	b	b
	BC1wildS3-21-01-05.08		56.2995	a	a	a	a	a	b	b	b	b	b	b	b	b	b	b	b	b	b	b	b	b	b	b	b	b	b	b	b	b	b	b	b	b	b	b	b	b	b	b	b	b	b	b	b	b	b
	BC1wild-27		0.9	b	b	b	b	b	b	b	b	b	b	b	b	b	b	b	b	b	b	b	b	b	b	b	b	b	b	b	b	h	h	h	h	h	h	h	h	h	h	h	h	h	h	h	h	h	h
	BC1wildS1-27.01	10.7	2.82752	b	b	b	b	b	b	b	b	b	b	b	b	b	b	b	b	b	b	b	b	b	b	b	b	b	b	b	b	a	a	a	a	a	a	a	a	a	a	a	a	a	a	a	a	a	a
	BC1wildS1-27-01-BC1cult.01*		116.667	h	h	h	h	h	h	h	h	h	h	h	h	h	h	h	h	h	h	h	h	h	h	h	h	h	h	h	h	a	a	a	a	a	a	a	a	a	a	a	a	a	a	a	a	a	a
	BC1wildS1-27-01-BC1cult.04*		81.6667	h	h	h	h	h	h	h	h	h	h	h	h	h	h	h	h	h	h	h	h	h	h	h	h	h	h	h	h	a	a	a	a	a	a	a	a	a	a	a	a	a	a	a	a	a	a
	BC1wildS2-27-01.08		33	b	b	b	b	b	b	b	b	b	b	b	b	b	b	b	b	b	b	b	b	b	b	b	b	b	b	b	b	a	a	a	a	a	a	a	a	a	a	a	a	a	a	a	a	a	a
	BC1wildS3-27-01-08.01		10.9556	b	b	b	b	b	b	b	b	b	b	b	b	b	b	b	b	b	b	b	b	b	b	b	b	b	b	b	b	a	a	a	a	a	a	a	a	a	a	a	a	a	a	a	a	a	a
	BC1wildS3-27-01-08.02		54.7778	b	b	b	b	b	b	b	b	b	b	b	b	b	b	b	b	b	b	b	b	b	b	b	b	b	b	b	b	a	a	a	a	a	a	a	a	a	a	a	a	a	a	a	a	a	a
	BC1wildS3-27-01-08.03		80.6452	b	b	b	b	b	b	b	b	b	b	b	b	b	b	b	b	b	b	b	b	b	b	b	b	b	b	b	b	a	a	a	a	a	a	a	a	a	a	a	a	a	a	a	a	a	a
	BC1wildS3-27-01-08.04		83.6884	b	b	b	b	b	b	b	b	b	b	b	b	b	b	b	b	b	b	b	b	b	b	b	b	b	b	b	b	a	a	a	a	a	a	a	a	a	a	a	a	a	a	a	a	a	a
	BC1wildS3-27-01-08.05		83.6884	b	b	b	b	b	b	b	b	b	b	b	b	b	b	b	b	b	b	b	b	b	b	b	b	b	b	b	b	a	a	a	a	a	a	a	a	a	a	a	a	a	a	a	a	a	a
	BC1wildS3-27-01-08.06		85.21	b	b	b	b	b	b	b	b	b	b	b	b	b	b	b	b	b	b	b	b	b	b	b	b	b	b	b	b	a	a	a	a	a	a	a	a	a	a	a	a	a	a	a	a	a	a
	BC1wildS3-27-01-08.07		85.21	b	b	b	b	b	b	b	b	b	b	b	b	b	b	b	b	b	b	b	b	b	b	b	b	b	b	b	b	a	a	a	a	a	a	a	a	a	a	a	a	a	a	a	a	a	a
	BC1wildS3-27-01-08.08		86.7316	b	b	b	b	b	b	b	b	b	b	b	b	b	b	b	b	b	b	b	b	b	b	b	b	b	b	b	b	a	a	a	a	a	a	a	a	a	a	a	a	a	a	a	a	a	a
	BC1wildS3-27-01-08.09		88.2532	b	b	b	b	b	b	b	b	b	b	b	b	b	b	b	b	b	b	b	b	b	b	b	b	b	b	b	b	a	a	a	a	a	a	a	a	a	a	a	a	a	a	a	a	a	a
	BC1wildS3-27-01-08.10		92.818	b	b	b	b	b	b	b	b	b	b	b	b	b	b	b	b	b	b	b	b	b	b	b	b	b	b	b	b	a	a	a	a	a	a	a	a	a	a	a	a	a	a	a	a	a	a
	BC1wildS3-27-01-08.11		94.3396	b	b	b	b	b	b	b	b	b	b	b	b	b	b	b	b	b	b	b	b	b	b	b	b	b	b	b	b	a	a	a	a	a	a	a	a	a	a	a	a	a	a	a	a	a	a
	BC1wildS3-27-01-08.12		94.3396	b	b	b	b	b	b	b	b	b	b	b	b	b	b	b	b	b	b	b	b	b	b	b	b	b	b	b	b	a	a	a	a	a	a	a	a	a	a	a	a	a	a	a	a	a	a
	BC1wildS3-27-01-08.13		98.9044	b	b	b	b	b	b	b	b	b	b	b	b	b	b	b	b	b	b	b	b	b	b	b	b	b	b	b	b	a	a	a	a	a	a	a	a	a	a	a	a	a	a	a	a	a	a
	BC1wildS3-27-01-08.14		109.556	b	b	b	b	b	b	b	b	b	b	b	b	b	b	b	b	b	b	b	b	b	b	b	b	b	b	b	b	a	a	a	a	a	a	a	a	a	a	a	a	a	a	a	a	a	a
	BC1wildS2-27-01.10		13	b	b	b	b	b	b	b	b	b	b	b	b	b	b	b	b	b	b	b	b	b	b	b	b	b	b	b	b	a	a	a	a	a	a	a	a	a	a	a	a	a	a	a	a	a	a
	BC1wildS3-27-01-10.01		0	b	b	b	b	b	b	b	b	b	b	b	b	b	b	b	b	b	b	b	b	b	b	b	b	b	b	b	b	a	a	a	a	a	a	a	a	a	a	a	a	a	a	a	a	a	a
	BC1wildS3-27-01-10.02		0	b	b	b	b	b	b	b	b	b	b	b	b	b	b	b	b	b	b	b	b	b	b	b	b	b	b	b	b	a	a	a	a	a	a	a	a	a	a	a	a	a	a	a	a	a	a
	BC1wildS3-27-01-10.03		1.52161	b	b	b	b	b	b	b	b	b	b	b	b	b	b	b	b	b	b	b	b	b	b	b	b	b	b	b	b	a	a	a	a	a	a	a	a	a	a	a	a	a	a	a	a	a	a
	BC1wildS3-27-01-10.04		29.8235	b	b	b	b	b	b	b	b	b	b	b	b	b	b	b	b	b	b	b	b	b	b	b	b	b	b	b	b	a	a	a	a	a	a	a	a	a	a	a	a	a	a	a	a	a	a
	BC1wildS3-27-01-10.05		38.0402	b	b	b	b	b	b	b	b	b	b	b	b	b	b	b	b	b	b	b	b	b	b	b	b	b	b	b	b	a	a	a	a	a	a	a	a	a	a	a	a	a	a	a	a	a	a
	BC1wildS3-27-01-10.06		44.1266	b	b	b	b	b	b	b	b	b	b	b	b	b	b	b	b	b	b	b	b	b	b	b	b	b	b	b	b	a	a	a	a	a	a	a	a	a	a	a	a	a	a	a	a	a	a
	BC1wildS3-27-01-10.07		47.1698	b	b	b	b	b	b	b	b	b	b	b	b	b	b	b	b	b	b	b	b	b	b	b	b	b	b	b	b	a	a	a	a	a	a	a	a	a	a	a	a	a	a	a	a	a	a
[truncated: 241 more columns]
